# Supplementary material for: Transcriptional Memory in Taraxacum mongolicum in Response to Long-Term Different Grazing Intensities
Source: Plants (Basel). 2022 Aug 30;11(17):2251. doi: 10.3390/plants11172251 (PMC9460496; doi:10.3390/plants11172251)
Supplement: Supplementary file 1 [file plants-11-02251-s001.zip]

Archive with 6 entries (5 files):
- ╕╜▒φ/Table S1.xlsx
- ╕╜▒φ/Table S2.xlsx
- ╕╜▒φ/Table S3.xlsx
- ╕╜▒φ/Table S4.xlsx
- ╕╜▒φ/Table S5.xlsx
- ╕╜▒φ/
