# Supplementary material for: Transcriptional Memory in Taraxacum mongolicum in Response to Long-Term Different Grazing Intensities
Source: Plants (Basel). 2022 Aug 30;11(17):2251. doi: 10.3390/plants11172251 (PMC9460496; doi:10.3390/plants11172251)
Supplement: Supplementary file 1 [file plants-11-02251-s001.zip › ╕╜▒φ/Table S1.xlsx]

## Sheet: Sheet1
Gene	Forward sequence (5'-3')	Reverse sequence(5'-3')	PCR Products(bp)
GAPDH	AGTTGGTTTCGTGGTATGAC	ACATGTCAGTGAACAGGTAGAC	154
DN14301	GTCCCGTAGGAAAAGAAATGC	AAGAGCCATGCGAGACCAT	157
DN8096	AGTTGCAGTATGGCATTTGCT	TCGGTGGTGGCTTAGGTG	196
DN37821	CTGAAACATTTGCCAAGAACC	CCATACAGCCTCACCGAACT	128
DN188	CAAGGCACAGGTGGTAGGAT	TTTCACAAAAGTCGCATGGTT	136
DN2980	GTTTCATCCGGTAATTCTCCTT	CCACGGGTTCTTGCTTCAC	112
DN1044	TGGTGGCACTGCAAGACG	CGGTTCACTCCATGACCGT	197
DN13107	ACTTCTACAACAACGGATTGCC	GGTTCGTGACTGGATTAGCG	138
DN8933	CCGTCCGATGTGCGATTG	CGGCTGCGGGTTTCTTAT	189
DN3175	GAAAGGAGGGAAAAGCGGTTAG	ACCCCACTCGGGAGCACA	100
DN27281	AAGAACGCTTTGGAGAACTACG	CGCCTCATCAATCGCATC	117
DN22639	TCCACCTGGGCTTTTCGG	CCCTCCTCCTTCGCTGTCA	200
DN11082	GTTGGGTGGACATAAGAGGCG	ATGGCGGGGATGTTCAGG	132
