# Supplementary material for: Transcriptional Memory in Taraxacum mongolicum in Response to Long-Term Different Grazing Intensities
Source: Plants (Basel). 2022 Aug 30;11(17):2251. doi: 10.3390/plants11172251 (PMC9460496; doi:10.3390/plants11172251)
Supplement: Supplementary file 1 [file plants-11-02251-s001.zip › ╕╜▒φ/Table S2.xlsx]

## Sheet: protein kianses
Co-expression gene
gene_id	expression_Bc	expression_Dc	expression_Fc	log2FC(Bc/Fc)	log2FC(Dc/Fc)	Dc/Fc-regulate	significant	NR_tophit_description	KEGG_gene_name
TRINITY_DN45244_c0_g1	9.94733	14.0592	0.124349	6.2117	6.71041	up	yes	Adenylate kinase [Cynara cardunculus var. scolymus]	adk, AK
TRINITY_DN6275_c1_g1	16.5289	11.5021	0.0817077	7.4946	6.9719	up	yes	Adenylate kinase [Cynara cardunculus var. scolymus]	CMPK1, UMPK
TRINITY_DN5639_c0_g1	0.394381	0.83987	0	5.33764	6.40917	up	yes	aspartokinase 2, chloroplastic-like isoform X1 [Helianthus annuus]	lysC
TRINITY_DN3554_c0_g1	0.366289	0.136765	0	5.23377	3.87543	up	yes	BRASSINOSTEROID INSENSITIVE 1-associated receptor kinase 1 [Sesamum indicum]	SERK1
TRINITY_DN622_c0_g1	6.58688	2.25295	0	9.36564	7.82206	up	yes	Calcium/calmodulin-dependent/calcium-dependent protein kinase [Cynara cardunculus var. scolymus]	PRKAA, AMPK
TRINITY_DN942_c0_g2	2.89618	3.19403	0	8.18298	8.32375	up	yes	calcium-dependent protein kinase 1 [Saussurea involucrata]	CPK
TRINITY_DN12842_c0_g1	0.67649	0.635955	0	6.10117	6.01336	up	yes	calcium-dependent protein kinase 28 isoform X1 [Helianthus annuus]	CPK
TRINITY_DN436_c1_g1	5.02911	1.73809	0	8.97703	7.44963	up	yes	Carbohydrate kinase PfkB [Cynara cardunculus var. scolymus]	rbsK, RBKS
TRINITY_DN1971_c1_g1	1.75113	1.11747	0	7.46035	6.81695	up	yes	casein kinase 1-like protein 10 [Helianthus annuus]	CSNK1E
TRINITY_DN565_c0_g1	1.27578	0.980382	0.0567577	4.26757	3.89098	up	yes	casein kinase 1-like protein HD16 isoform X1 [Helianthus annuus]	_
TRINITY_DN7062_c0_g1	12.1611	5.32931	0.0583278	7.47677	6.28804	up	yes	Cyclin-dependent kinase inhibitor [Cynara cardunculus var. scolymus]	_
TRINITY_DN8437_c0_g1	5.00294	0.832234	0	8.96951	6.39615	up	yes	cyclin-dependent kinase inhibitor 7-like isoform X2 [Helianthus annuus]	_
TRINITY_DN12215_c0_g2	1.85604	1.69271	27.1422	-3.86301	-3.99516	down	yes	cysteine-rich receptor-like protein kinase 15 [Helianthus annuus]	IRAK4
TRINITY_DN2077_c1_g2	5.83653	9.19368	0.992143	2.54449	3.19912	up	yes	cysteine-rich receptor-like protein kinase 15 [Helianthus annuus]	IRAK4
TRINITY_DN10385_c0_g1	1.02523	1.04873	0.047322	4.17472	4.2071	up	yes	Deoxynucleoside kinase [Cynara cardunculus var. scolymus]	_
TRINITY_DN18291_c0_g2	0.729639	0.464921	0	6.20875	5.56962	up	yes	dolichol kinase EVAN [Helianthus annuus]	E2.7.1.108
TRINITY_DN15302_c0_g1	1.26527	3.88068	0	6.99466	8.60388	up	yes	fructokinase-like 2, chloroplastic [Helianthus annuus]	_
TRINITY_DN20703_c0_g1	0.373294	0.263043	0	5.26038	4.77106	up	yes	germinal center kinase 1-like isoform X2 [Helianthus annuus]	STK24_25_MST4
TRINITY_DN11665_c0_g1	0.0655467	0	1.0402	-3.79715	-6.71452	down	yes	G-type lectin S-receptor-like serine/threonine-protein kinase At2g19130 [Helianthus annuus]	_
TRINITY_DN19885_c0_g1	1.10918	1.49453	0	6.8063	7.23317	up	yes	G-type lectin S-receptor-like serine/threonine-protein kinase At4g03230 [Helianthus annuus]	_
TRINITY_DN5521_c0_g3	1.33134	0.730519	0	7.06753	6.21046	up	yes	G-type lectin S-receptor-like serine/threonine-protein kinase At4g27290 isoform X1 [Helianthus annuus]	IRAK4
TRINITY_DN351_c1_g1	3.06752	2.74453	0.121894	4.54432	4.38436	up	yes	G-type lectin S-receptor-like serine/threonine-protein kinase SD2-5 [Helianthus annuus]	IRAK4
TRINITY_DN1616_c1_g2	1.00207	0.901886	0	6.66117	6.51078	up	yes	histidine kinase 2 [Helianthus annuus]	AHK2_3_4
TRINITY_DN11539_c0_g1	1.54744	2.48896	0	7.28303	7.96518	up	yes	histidine kinase 3-like [Helianthus annuus]	AHK2_3_4
TRINITY_DN15010_c0_g1	0.668441	0.835139	0.0401986	3.7565	4.07347	up	yes	histidine kinase 4-like [Helianthus annuus]	AHK2_3_4
TRINITY_DN15191_c0_g1	1.24791	4.62147	9.0698e-07	6.97475	8.8552	up	yes	homoserine kinase, partial [Prunus persica]	_
TRINITY_DN269_c0_g1	1.9423	2.19297	0	7.60903	7.7833	up	yes	Inositol polyphosphate kinase [Cynara cardunculus var. scolymus]	IPMK, IPK2
TRINITY_DN13218_c0_g1	1.28165	1.3179	21.5945	-4.06404	-4.02411	down	yes	inositol-tetrakisphosphate 1-kinase 1-like [Helianthus annuus]	ITPK1
TRINITY_DN2383_c0_g1	11.2746	9.49535	0.278594	5.28917	5.04162	up	yes	inositol-tetrakisphosphate 1-kinase 5-like [Helianthus annuus]	ITPK1
TRINITY_DN10118_c0_g1	1.15239	3.55707	0.12597	3.09573	4.71338	up	yes	LRR receptor-like serine/threonine-protein kinase ERECTA [Helianthus annuus]	ER
TRINITY_DN3788_c2_g1	0.28648	1.1036	0.00508477	4.29677	6.20599	up	yes	LRR receptor-like serine/threonine-protein kinase GSO1 [Helianthus annuus]	_
TRINITY_DN6978_c0_g1	1.03723	0.963944	0.118508	3.02666	2.92198	up	yes	MDIS1-interacting receptor like kinase 2-like [Helianthus annuus]	IRAK4
TRINITY_DN5652_c1_g1	1.51353	2.12496	0	7.25128	7.73807	up	yes	mitogen-activated protein kinase homolog NTF3 [Sesamum indicum]	MPK7_14
TRINITY_DN10112_c0_g1	0.991989	0.554763	0	6.64672	5.81957	up	yes	mitogen-activated protein kinase kinase 5-like [Helianthus annuus]	MKK4_5
TRINITY_DN2172_c0_g2	1.49998	0.897287	0	7.23839	6.50349	up	yes	mitogen-activated protein kinase kinase kinase 1-like [Helianthus annuus]	MEKK2
TRINITY_DN11332_c0_g2	1.57372	0.690374	0	7.30717	6.13005	up	yes	mitogen-activated protein kinase kinase kinase 3-like [Helianthus annuus]	MAP3K2, MEKK2
TRINITY_DN10119_c0_g2	0.387551	1.50888	0	5.31307	7.24687	up	yes	phosphatidylinositol 4-kinase alpha 1-like isoform X1 [Helianthus annuus]	PI4KA
TRINITY_DN9101_c0_g1	0.684923	1.63547	0	6.11878	7.36236	up	yes	phosphoglycerate kinase 3, cytosolic-like [Helianthus annuus]	PGK, pgk
TRINITY_DN31371_c0_g1	0.569297	0.498034	4.85833	-3.07105	-3.26043	down	yes	PREDICTED: G-type lectin S-receptor-like serine/threonine-protein kinase At4g27290 isoform X1 [Vitis vinifera]	_
TRINITY_DN608_c0_g1	1.16495	0.69209	0.070441	3.86853	3.12565	up	yes	PREDICTED: serine/threonine-protein kinase tricorner-like [Juglans regia]	_
TRINITY_DN9385_c0_g1	1.47512	1.29643	0	7.21443	7.02949	up	yes	probable fructokinase-7 [Helianthus annuus]	E2.7.1.4, scrK
TRINITY_DN143_c0_g1	2.1301	1.08709	0	7.74154	6.77754	up	yes	probable leucine-rich repeat receptor-like protein kinase At5g49770 [Helianthus annuus]	_
TRINITY_DN53493_c0_g1	1.48384	3.74192	0.0067025	6.48282	7.81142	up	yes	probable LRR receptor-like serine/threonine-protein kinase At1g05700 [Helianthus annuus]	_
TRINITY_DN14227_c0_g1	0.399427	0.421654	0	5.35553	5.4318	up	yes	probable LRR receptor-like serine/threonine-protein kinase RFK1 [Helianthus annuus]	_
TRINITY_DN500_c1_g1	0.511468	0.267117	0	5.70451	4.79243	up	yes	probable LRR receptor-like serine/threonine-protein kinase RFK1 isoform X1 [Helianthus annuus]	_
TRINITY_DN39999_c0_g1	1.61824	1.11966	20.4912	-3.65432	-4.18174	down	yes	probable L-type lectin-domain containing receptor kinase S.5 [Helianthus annuus]	IRAK4
TRINITY_DN11835_c0_g1	0.54681	0.438822	0	5.79911	5.48807	up	yes	probable receptor-like protein kinase At4g39110 [Helianthus annuus]	_
TRINITY_DN11324_c0_g1	1.38084	1.9131	0	7.11982	7.58729	up	yes	probable receptor-like protein kinase At5g59700 [Helianthus annuus]	IRAK4
TRINITY_DN12611_c1_g1	3.38518	2.62247	0	8.40734	8.04027	up	yes	probable serine/threonine-protein kinase DDB_G0281745 [Helianthus annuus]	_
TRINITY_DN4790_c0_g1	2.18727	1.45643	0	7.77957	7.19616	up	yes	probable serine/threonine-protein kinase PBL3 [Helianthus annuus]	IRAK4
TRINITY_DN4396_c1_g1	4.02132	6.57652	2.80067e-06	8.65471	9.36297	up	yes	probable serine/threonine-protein kinase PIX13 [Helianthus annuus]	IRAK4
TRINITY_DN7695_c1_g1	1.02529	0.554888	0	6.69389	5.81989	up	yes	probable serine/threonine-protein kinase PIX13 [Helianthus annuus]	IRAK4
TRINITY_DN10925_c0_g1	1.78562	2.78419	0	7.48834	8.12629	up	yes	probable serine/threonine-protein kinase PIX7 [Helianthus annuus]	IRAK4
TRINITY_DN9916_c0_g1	28.056	11.5479	0.144183	7.50803	6.22809	up	yes	probable serine/threonine-protein kinase vps15 [Helianthus annuus]	_
TRINITY_DN19116_c0_g1	1.4624	0.946968	0.181911	2.93967	2.31804	up	yes	protein kinase PINOID 2-like [Helianthus annuus]	_
TRINITY_DN11065_c0_g3	2.67774	1.04295	0	8.07025	6.71829	up	yes	Protein kinase, ATP binding site-containing protein [Cynara cardunculus var. scolymus]	CAMK1
TRINITY_DN1167_c0_g1	3.31154	1.7632	0	8.37571	7.47021	up	yes	Protein kinase, ATP binding site-containing protein [Cynara cardunculus var. scolymus]	CPK
TRINITY_DN6493_c0_g1	0.656276	0.565141	0	6.05805	5.84584	up	yes	Protein kinase, ATP binding site-containing protein [Cynara cardunculus var. scolymus]	_
TRINITY_DN13528_c0_g1	0.765878	0.783463	18.5459	-4.5799	-4.54757	down	yes	Protein kinase, ATP binding site-containing protein [Cynara cardunculus var. scolymus]	IRAK4
TRINITY_DN62366_c0_g1	5.0568	4.93248	119.213	-4.55644	-4.59228	down	yes	Protein kinase, ATP binding site-containing protein [Cynara cardunculus var. scolymus]	IRAK4
TRINITY_DN1372_c3_g1	1.0752	1.07916	0	6.76182	6.76708	up	yes	Protein kinase, ATP binding site-containing protein, partial [Cynara cardunculus var. scolymus]	_
TRINITY_DN32298_c0_g1	1.37112	0.528564	0	7.10969	5.75105	up	yes	Protein kinase, ATP binding site-containing protein, partial [Cynara cardunculus var. scolymus]	IRAK4
TRINITY_DN197_c0_g2	1.81023	1.39179	0	7.50798	7.13113	up	yes	Protein kinase, catalytic domain-containing protein [Cynara cardunculus var. scolymus]	_
TRINITY_DN33958_c0_g1	1.43651	0.675057	12.2733	-3.08604	-4.16433	down	yes	Protein kinase, catalytic domain-containing protein [Cynara cardunculus var. scolymus]	E2.7.11.-
TRINITY_DN2067_c0_g1	0.458032	2.00285	0	5.54854	7.6531	up	yes	protein phosphatase 2C and cyclic nucleotide-binding/kinase domain-containing protein isoform X2 [Helianthus annuus]	_
TRINITY_DN6866_c0_g2	1.74167	2.6265	0	7.45259	8.04248	up	yes	putative 3,4-dihydroxy-2-butanone kinase [Helianthus annuus]	_
TRINITY_DN14756_c0_g1	2.62363	3.78426	0.196821	3.6706	4.19736	up	yes	putative cGMP-dependent kinase [Helianthus annuus]	MPK8
TRINITY_DN7045_c0_g2	29.0879	18.7667	257.808	-3.14737	-3.77934	down	yes	putative cyclin-dependent kinase, regulatory subunit [Helianthus annuus]	CKS1
TRINITY_DN13214_c0_g1	2.96709	5.44939	0.249637	3.51933	4.39417	up	yes	putative GTP diphosphokinase RSH1, chloroplastic isoform X2 [Helianthus annuus]	_
TRINITY_DN763_c0_g1	1.134	1.65816	0	6.83795	7.38212	up	yes	putative kinase phosphorylation domain-containing protein [Helianthus annuus]	_
TRINITY_DN2319_c1_g1	0.514207	0.473055	0.0320659	3.63941	3.52147	up	yes	putative leucine-rich repeat protein kinase family protein [Helianthus annuus]	_
TRINITY_DN6241_c0_g1	4.70016	0.767168	0.0596883	6.07871	3.47924	up	yes	putative leucine-rich repeat protein kinase family protein [Helianthus annuus]	IRAK4
TRINITY_DN10461_c0_g2	0.110803	0	6.02229	-5.64198	-9.23656	down	yes	putative protein kinase-like domain, Phloem protein 2-like protein [Helianthus annuus]	_
TRINITY_DN8_c1_g1	0.138184	0.243107	0	3.88932	4.66167	up	yes	putative protein kinase-like domain, Phloem protein 2-like protein [Helianthus annuus]	PTI1
TRINITY_DN13241_c1_g2	0.578244	0.426813	0	5.87834	5.44894	up	yes	putative protein kinase-like domain-containing protein [Helianthus annuus]	_
TRINITY_DN1775_c2_g1	1.48383	0.589675	0	7.22287	5.90611	up	yes	putative protein kinase-like domain-containing protein [Helianthus annuus]	IRAK4
TRINITY_DN5135_c0_g1	1.59499	0.661844	0.044085	4.89119	3.63483	up	yes	putative protein kinase-like domain-containing protein [Helianthus annuus]	_
TRINITY_DN54_c0_g1	0.347293	0.210436	0.00748507	4.35291	3.65616	up	yes	putative protein kinase-like domain-containing protein [Helianthus annuus]	OXSR1, STK39
TRINITY_DN15567_c0_g1	0.261403	0	35.1488	-7.01731	-11.7797	down	yes	putative serine/threonine/dual specificity protein kinase, catalytic domain-containing protein [Helianthus annuus]	IRAK4
TRINITY_DN9658_c0_g1	8.69657	6.5236	1.43761	2.58844	2.17421	up	yes	putative serine/threonine/dual specificity protein kinase, catalytic domain-containing protein [Helianthus annuus]	IRAK4
TRINITY_DN4505_c1_g2	1.33308	1.94195	0	7.0694	7.60877	up	yes	putative serine/threonine/dual specificity protein kinase, catalytic domain-containing protein [Helianthus annuus]	IRAK4
TRINITY_DN4476_c0_g1	0.804935	1.43957	0	6.34861	7.17948	up	yes	putative U-box domain-containing protein kinase family protein [Helianthus annuus]	_
TRINITY_DN24330_c0_g1	0.963929	1.44202	0	6.60574	7.18192	up	yes	putative uridine kinase C227.14 isoform X1 [Helianthus annuus]	_
TRINITY_DN759_c0_g3	10.7524	7.93287	0	10.0718	9.63352	up	yes	Pyruvate kinase [Cynara cardunculus var. scolymus]	PK, pyk
TRINITY_DN7221_c0_g1	1.02488	1.31168	0	6.69332	7.04623	up	yes	pyruvate kinase 1, cytosolic-like [Helianthus annuus]	PK, pyk
TRINITY_DN39_c0_g2	1.68855	0.331711	0.0755663	4.31112	1.99766	up	yes	pyruvate kinase isozyme G, chloroplastic-like [Helianthus annuus]	PK, pyk
TRINITY_DN4206_c0_g1	2.96345	1.84721	0.0972327	4.79332	4.11432	up	yes	receptor kinase-like protein Xa21 [Helianthus annuus]	IRAK1
TRINITY_DN4828_c0_g1	1.29166	1.93147	0.075417	3.92969	4.50648	up	yes	receptor kinase-like protein Xa21 [Helianthus annuus]	_
TRINITY_DN5135_c0_g2	0	0	0.679123	-6.10669	-6.10669	down	yes	receptor kinase-like protein Xa21 [Helianthus annuus]	IRAK1
TRINITY_DN3830_c1_g1	0.870445	0.303	0	6.46016	4.96809	up	yes	receptor protein kinase TMK1 [Helianthus annuus]	E2.7.1.-
TRINITY_DN14341_c0_g1	0.755496	1.09703	0	6.25832	6.79055	up	yes	receptor-like protein kinase ANXUR2 [Helianthus annuus]	IRAK4
TRINITY_DN11842_c0_g1	2.54579	4.21441	0	7.99763	8.72261	up	yes	receptor-like protein kinase FERONIA [Helianthus annuus]	_
TRINITY_DN18331_c0_g1	1.04641	1.98235	0	6.72302	7.63833	up	yes	receptor-like protein kinase FERONIA [Helianthus annuus]	_
TRINITY_DN8476_c0_g1	0.663909	0.526864	0.049178	3.50942	3.18142	up	yes	receptor-like serine/threonine-protein kinase ALE2 isoform X1 [Helianthus annuus]	_
TRINITY_DN7928_c0_g2	0.716612	0.353787	5.36627e-05	6.17539	5.1773	up	yes	Serine/threonine-protein kinase Aurora-3 [Morus notabilis]	AURKX
TRINITY_DN21697_c0_g1	0.864611	0.912089	0	6.45057	6.52683	up	yes	serine/threonine-protein kinase dst1 isoform X1 [Helianthus annuus]	STK24_25_MST4
TRINITY_DN23805_c0_g2	2.25851	1.56921	0	7.8256	7.30306	up	yes	serine/threonine-protein kinase fray2 [Helianthus annuus]	_
TRINITY_DN12126_c0_g1	5.52586	5.14239	0	9.11266	9.0091	up	yes	serine/threonine-protein kinase HT1-like [Helianthus annuus]	_
TRINITY_DN30315_c0_g1	1.76049	1.11022	6.04303e-10	7.468	6.80764	up	yes	serine/threonine-protein kinase PBL27-like [Helianthus annuus]	_
TRINITY_DN1700_c0_g1	3.3113	2.20492	0	8.37561	7.79111	up	yes	serine/threonine-protein kinase PBS1, partial [Chrysanthemum boreale]	IRAK4
TRINITY_DN15966_c0_g1	0.85901	1.13236	0.0357777	4.24666	4.64123	up	yes	serine/threonine-protein kinase rio2-like [Helianthus annuus]	RIOK2
TRINITY_DN8349_c0_g1	3.34397	1.63432	0	8.38972	7.36135	up	yes	serine/threonine-protein kinase SAPK2-like [Helianthus annuus]	SNRK2
TRINITY_DN11336_c0_g1	1.83789	3.51024	0.044723	5.07759	6.00738	up	yes	serine/threonine-protein kinase SAPK3-like [Helianthus annuus]	SNRK2
TRINITY_DN8375_c0_g1	10.7171	9.4324	0.149727	6.06951	5.88547	up	yes	serine/threonine-protein kinase WAG1-like [Helianthus annuus]	_
TRINITY_DN8738_c0_g1	1.11043	0.435953	0.0591383	4.01842	2.68934	up	yes	TSL-kinase interacting protein 1 [Helianthus annuus]	_
TRINITY_DN6275_c0_g1	1.47985	1.57229	0	7.21902	7.30587	up	yes	UMP-CMP kinase 3-like [Helianthus annuus]	CMPK1, UMPK
TRINITY_DN18352_c0_g1	0.714685	0.376811	4.21546	-2.54368	-3.44941	down	yes	uncharacterized aarF domain-containing protein kinase 1-like [Helianthus annuus]	ADCK, ABC1
TRINITY_DN2457_c0_g1	2.48594	1.98358	0	7.96344	7.63922	up	yes	uridine-cytidine kinase C [Helianthus annuus]	_
TRINITY_DN3155_c1_g1	6.79099	14.0822	0.763867	3.13559	4.18667	up	yes	wall-associated receptor kinase 2-like [Helianthus annuus]	IRAK4
TRINITY_DN4156_c2_g1	1.61628	1.42155	6.78835	-2.06361	-2.2476	down	yes	wall-associated receptor kinase-like 14 isoform X2 [Helianthus annuus]	IRAK4
LG-NG
gene_id	expression_Bc	expression_Fc	log2FC(Bc/Fc)	regulate	significant	NR_tophit_description	KEGG_gene_name
TRINITY_DN10079_c0_g1	1.06841	0	6.75277	up	yes	Aspartate/glutamate/uridylate kinase [Cynara cardunculus var. scolymus]	pyrH
TRINITY_DN15461_c0_g1	0.278533	0	4.85066	up	yes	calcium/calmodulin-regulated receptor-like kinase 1 [Helianthus annuus]	IRAK4
TRINITY_DN10622_c0_g1	15.7329	103.34	-2.71477	down	yes	Carbohydrate kinase PfkB [Cynara cardunculus var. scolymus]	E2.7.1.4, scrK
TRINITY_DN5661_c0_g1	0.40967	0	5.39118	up	yes	CBL-interacting protein kinase 2-like [Helianthus annuus]	PRKAA, AMPK
TRINITY_DN1153_c0_g1	0.412066	0	5.3994	up	yes	CBL-interacting serine/threonine-protein kinase 1 [Helianthus annuus]	PRKAA, AMPK
TRINITY_DN58809_c0_g1	0.606677	7.86616	-3.6749	down	yes	CBL-interacting serine/threonine-protein kinase 5-like [Helianthus annuus]	PRKAA, AMPK
TRINITY_DN2347_c0_g1	2.64447	0.243834	3.38646	up	yes	cyclin-dependent kinase F-4-like isoform X6 [Helianthus annuus]	MAK
TRINITY_DN7542_c0_g1	2.10979	0.336197	2.61426	up	yes	dual specificity tyrosine-phosphorylation-regulated kinase 4-like [Helianthus annuus]	_
TRINITY_DN5275_c0_g2	0.731172	0	6.21174	up	yes	G-type lectin S-receptor-like serine/threonine-protein kinase At1g11303 [Helianthus annuus]	_
TRINITY_DN15405_c0_g1	0.598881	0	5.92809	up	yes	G-type lectin S-receptor-like serine/threonine-protein kinase At4g27290 [Helianthus annuus]	IRAK4
TRINITY_DN5521_c0_g2	0.613663	0	5.96269	up	yes	G-type lectin S-receptor-like serine/threonine-protein kinase At4g27290 [Helianthus annuus]	IRAK4
TRINITY_DN20484_c0_g1	1.00624	0	6.6671	up	yes	G-type lectin S-receptor-like serine/threonine-protein kinase At4g27290 isoform X1 [Helianthus annuus]	IRAK4
TRINITY_DN11735_c0_g1	0.506686	8.71021	-4.077	down	yes	L-arabinokinase-like [Helianthus annuus]	E2.7.1.46
TRINITY_DN29546_c1_g1	2.38395	0.150834	3.89575	up	yes	leucine-rich repeat receptor protein kinase EMS1-like [Helianthus annuus]	_
TRINITY_DN30370_c0_g1	1.42394	0.136221	3.29377	up	yes	leucine-rich repeat receptor protein kinase MSP1-like [Helianthus annuus]	_
TRINITY_DN18438_c0_g1	2.77209	13.2238	-2.24998	down	yes	LRR receptor-like serine/threonine-protein kinase RCH1 [Helianthus annuus]	_
TRINITY_DN8011_c0_g3	1.0649	0	6.74806	up	yes	L-type lectin-domain containing receptor kinase IX.1-like [Helianthus annuus]	_
TRINITY_DN44890_c0_g1	0.882941	0	6.48049	up	yes	lysM domain receptor-like kinase 3 isoform X2 [Helianthus annuus]	CERK1
TRINITY_DN13464_c0_g1	0.178418	0	4.23587	up	yes	MDIS1-interacting receptor like kinase 2-like [Helianthus annuus]	IRAK4
TRINITY_DN9265_c0_g1	0.938503	0	6.56758	up	yes	methylthioribose kinase [Helianthus annuus]	mtnK
TRINITY_DN25594_c0_g1	1.18923	8.86728	-2.88801	down	yes	mitogen-activated protein kinase 9-like [Helianthus annuus]	MPK8
TRINITY_DN11436_c0_g1	6.29894	1.10246	2.50364	up	yes	mitogen-activated protein kinase kinase kinase 18-like [Helianthus annuus]	MAPKKK17_18
TRINITY_DN37853_c0_g1	0.325647	0	5.06887	up	yes	N-acetyl-D-glucosamine kinase-like [Olea europaea var. sylvestris]	_
TRINITY_DN61584_c0_g1	0.827908	0	6.38872	up	yes	PREDICTED: adenylyl-sulfate kinase 3 [Cucumis sativus]	cysC
TRINITY_DN30000_c0_g1	1.20746	0	6.92773	up	yes	PREDICTED: BRASSINOSTEROID INSENSITIVE 1-associated receptor kinase 1 isoform X4 [Vitis vinifera]	SERK1
TRINITY_DN15761_c0_g1	1.06153	0	6.74353	up	yes	PREDICTED: calcium-dependent protein kinase 2-like [Nelumbo nucifera]	CPK
TRINITY_DN47413_c0_g1	0.851611	0	6.42896	up	yes	PREDICTED: hexokinase-4 [Eucalyptus grandis]	HK
TRINITY_DN12278_c0_g1	3.1741	0	8.31474	up	yes	PREDICTED: probable receptor protein kinase TMK1 [Fragaria vesca subsp. vesca]	E2.7.1.-
TRINITY_DN12827_c0_g1	1.93955	0	7.60699	up	yes	PREDICTED: somatic embryogenesis receptor kinase 2-like [Tarenaya hassleriana]	SERK1
TRINITY_DN9060_c1_g3	0.756489	0	6.26019	up	yes	PREDICTED: uridine kinase-like protein 3 isoform X2 [Nicotiana tomentosiformis]	udk, UCK
TRINITY_DN6649_c0_g1	2.60238	0	8.02922	up	yes	probable LRR receptor-like serine/threonine-protein kinase At1g56140 [Helianthus annuus]	_
TRINITY_DN1736_c0_g1	0.430337	0.0224726	3.76131	up	yes	probable LRR receptor-like serine/threonine-protein kinase At1g67720 [Helianthus annuus]	_
TRINITY_DN82244_c0_g1	0.611426	9.27826	-3.90175	down	yes	probable LRR receptor-like serine/threonine-protein kinase At1g74360 [Helianthus annuus]	_
TRINITY_DN777_c0_g2	1.71036	0.19836	3.04556	up	yes	probable LRR receptor-like serine/threonine-protein kinase RFK1 [Helianthus annuus]	_
TRINITY_DN512_c1_g1	0.405865	0.054375	2.69154	up	yes	probable receptor-like protein kinase At2g42960 [Helianthus annuus]	_
TRINITY_DN15686_c0_g1	1.09502	0.0664533	3.85335	up	yes	probable receptor-like protein kinase At5g59700 [Helianthus annuus]	PBS1
TRINITY_DN508_c1_g2	0.603447	0.0519963	3.30668	up	yes	probable receptor-like protein kinase At5g59700 [Helianthus annuus]	IRAK4
TRINITY_DN6890_c0_g1	0.436331	0	5.48004	up	yes	probable serine/threonine-protein kinase At4g35230 [Helianthus annuus]	BSK
TRINITY_DN2343_c1_g1	6.14909	26.9331	-2.12913	down	yes	probable serine/threonine-protein kinase PBL19 [Helianthus annuus]	IRAK4
TRINITY_DN5369_c0_g1	0.876324	0.135847	2.60338	up	yes	probable serine/threonine-protein kinase PBL28 [Helianthus annuus]	IRAK4
TRINITY_DN11317_c0_g1	0.46289	0	5.56343	up	yes	proline-rich receptor-like protein kinase PERK2 [Helianthus annuus]	_
TRINITY_DN5820_c0_g2	0.571637	0.0406029	3.52283	up	yes	proline-rich receptor-like protein kinase PERK3 [Helianthus annuus]	IRAK4
TRINITY_DN18729_c0_g1	0.966775	0	6.60995	up	yes	Protein kinase, ATP binding site-containing protein [Cynara cardunculus var. scolymus]	_
TRINITY_DN26213_c0_g2	0.398447	0	5.35208	up	yes	Protein kinase, ATP binding site-containing protein [Cynara cardunculus var. scolymus]	IRAK4
TRINITY_DN5555_c0_g2	5.68594	0.636512	3.13918	up	yes	Protein kinase, ATP binding site-containing protein [Cynara cardunculus var. scolymus]	_
TRINITY_DN11841_c0_g1	1.31214	0	7.04673	up	yes	Protein kinase, ATP binding site-containing protein, partial [Cynara cardunculus var. scolymus]	OXSR1, STK39
TRINITY_DN19012_c0_g2	0.527341	0	5.74777	up	yes	Protein kinase, ATP binding site-containing protein, partial [Cynara cardunculus var. scolymus]	IRAK4
TRINITY_DN12981_c0_g1	0.358619	0	5.20406	up	yes	Protein kinase, catalytic domain-containing protein [Cynara cardunculus var. scolymus]	GSG2
TRINITY_DN28969_c0_g1	46.1936	4.25047	3.43892	up	yes	protein PHYTOCHROME KINASE SUBSTRATE 3-like [Helianthus annuus]	_
TRINITY_DN143_c0_g2	1.22184	0	6.94467	up	yes	putative leucine-rich repeat receptor-like protein kinase-like [Dorcoceras hygrometricum]	_
TRINITY_DN4097_c0_g1	0.273681	0	4.8262	up	yes	putative leucine-rich repeat receptor-like serine/threonine-protein kinase At2g14440 [Helianthus annuus]	_
TRINITY_DN12431_c0_g1	0.267825	0	4.7961	up	yes	putative mitogen-activated protein (MAP) kinase, ERK3/4 [Helianthus annuus]	IRAK4
TRINITY_DN21857_c0_g2	0.567731	0	5.85233	up	yes	putative protein kinase-like domain, Beta-lactamase/transpeptidase-like protein [Helianthus annuus]	ADCK, ABC1
TRINITY_DN22952_c0_g2	0.695239	0.0192201	4.59308	up	yes	putative protein kinase-like domain, Concanavalin A-like lectin/glucanase domain protein [Helianthus annuus]	IRAK4
TRINITY_DN31072_c0_g1	0.970237	12.4318	-3.66592	down	yes	putative protein kinase-like domain, LysM domain protein [Helianthus annuus]	IRAK4
TRINITY_DN14306_c0_g1	0.727057	2.69354	-1.875	down	yes	putative protein kinase-like domain, Phloem protein 2-like protein [Helianthus annuus]	IRAK4
TRINITY_DN23324_c0_g1	0.929978	6.67025	-2.8292	down	yes	putative protein kinase-like domain-containing protein [Helianthus annuus]	_
TRINITY_DN36570_c0_g1	0.699653	0	6.14904	up	yes	putative pyruvate kinase [Helianthus annuus]	PK, pyk
TRINITY_DN1112_c0_g3	2.73017	0	8.09812	up	yes	putative receptor protein kinase ZmPK1 [Carica papaya]	IRAK4
TRINITY_DN23194_c0_g1	0.412926	0.038494	3.12453	up	yes	putative receptor protein kinase ZmPK1 [Helianthus annuus]	IRAK4
TRINITY_DN17751_c0_g1	0.717229	0	6.18434	up	yes	putative receptor-like protein kinase At4g00960 [Helianthus annuus]	IRAK4
TRINITY_DN521_c0_g2	0.38413	0.0173007	3.85166	up	yes	putative serine/threonine-protein kinase WNK11 [Capsicum baccatum]	_
TRINITY_DN24254_c0_g2	2.42265	32.0595	-3.7206	down	yes	putative serine-threonine/tyrosine-protein kinase catalytic domain-containing protein [Helianthus annuus]	_
TRINITY_DN8779_c1_g1	2.46947	0.385065	2.64987	up	yes	putative serine-threonine/tyrosine-protein kinase catalytic domain-containing protein [Helianthus annuus]	IRAK4
TRINITY_DN17423_c0_g1	0.58859	0	5.9035	up	yes	Pyridoxal kinase [Zea mays]	pdxK, pdxY
TRINITY_DN5555_c0_g1	0.357226	0	5.1986	up	yes	receptor-like cytoplasmic kinase 176 [Helianthus annuus]	IRAK4
TRINITY_DN25875_c0_g1	0.501349	0	5.67624	up	yes	receptor-like protein kinase At3g21340 [Helianthus annuus]	_
TRINITY_DN27792_c0_g4	0.32945	0	5.08513	up	yes	sensory histidine protein kinase [Physcomitrella patens]	ETR, ERS
TRINITY_DN5327_c0_g1	1.4309	0.100791	3.70107	up	yes	serine/threonine-protein kinase AtPK2/AtPK19-like [Helianthus annuus]	RPS6KB
TRINITY_DN21697_c0_g2	0.564805	0.0314457	3.79378	up	yes	serine/threonine-protein kinase dst1 isoform X1 [Helianthus annuus]	STK24_25_MST4
TRINITY_DN32112_c0_g1	0.423219	0	5.43703	up	yes	serine/threonine-protein kinase haspin homolog isoform X1 [Helianthus annuus]	GSG2
TRINITY_DN6902_c0_g1	0.393391	0	5.33411	up	yes	serine/threonine-protein kinase HT1-like [Helianthus annuus]	_
TRINITY_DN3371_c1_g1	0.538688	0	5.77791	up	yes	serine/threonine-protein kinase MHK isoform X1 [Helianthus annuus]	RAGE, MOK
HG-NG
	expression_Dc	expression_Fc	log2FC(Dc/Fc)	regulate	significant	NR	KEGG
TRINITY_DN4633_c0_g1	7.78347	1.46308	2.40343	up	yes	alpha-glucan water dikinase 1, chloroplastic-like isoform X2 [Helianthus annuus]	R1
TRINITY_DN1040_c0_g1	0.0991977	2.01589	-4.21354	down	yes	CDPK-related protein kinase-like [Helianthus annuus]	E2.7.1.-
TRINITY_DN1842_c0_g1	2.93332	29.9053	-3.34537	down	yes	Choline/Ethanolamine kinase [Cynara cardunculus var. scolymus]	CHK
TRINITY_DN15174_c0_g1	10.6658	0.670159	3.97232	up	yes	cyclin-dependent kinase G-1-like protein [Corchorus olitorius]	_
TRINITY_DN2973_c0_g1	5.92401	1.69027	1.80324	up	yes	cysteine-rich receptor-like protein kinase 10 [Helianthus annuus]	IRAK4
TRINITY_DN29293_c0_g1	1.2622	0.106612	3.44754	up	yes	fructokinase-1 [Helianthus annuus]	_
TRINITY_DN11077_c0_g1	9.72637	1.04294	3.20897	up	yes	fructokinase-like protein 1 [Lactuca sativa]	_
TRINITY_DN32836_c0_g2	1.30884	0.0763817	3.9324	up	yes	G-type lectin S-receptor-like serine/threonine-protein kinase At2g19130 [Helianthus annuus]	IRAK4
TRINITY_DN20214_c0_g1	1.18797	0.0804867	3.72675	up	yes	G-type lectin S-receptor-like serine/threonine-protein kinase At4g03230 [Helianthus annuus]	IRAK4
TRINITY_DN7023_c0_g1	0	0.93678	-6.56496	down	yes	hepatocyte growth factor-regulated tyrosine kinase substrate [Helianthus annuus]	_
TRINITY_DN23619_c0_g3	4.02872	0.0941013	5.27784	up	yes	Histidine kinase-like ATPase, ATP-binding domain-containing protein [Cynara cardunculus var. scolymus]	SACS
TRINITY_DN32596_c0_g1	6.26198	0.367687	4.05366	up	yes	Histidine kinase-like ATPase, ATP-binding domain-containing protein [Cynara cardunculus var. scolymus]	SACS
TRINITY_DN43484_c0_g1	1.07635	0.0855384	3.50727	up	yes	Histidine kinase-like ATPase, ATP-binding domain-containing protein [Cynara cardunculus var. scolymus]	SACS
TRINITY_DN4052_c0_g1	0.911149	3.90804	-2.08863	down	yes	Kinase associated domain 1 (KA1) [Cynara cardunculus var. scolymus]	PRKAA, AMPK
TRINITY_DN34060_c0_g1	12.9245	0.574991	4.46667	up	yes	leucine-rich repeat receptor-like protein kinase PXL1 [Helianthus annuus]	_
TRINITY_DN9794_c0_g3	25.27	2.33102	3.43279	up	yes	leucine-rich repeat receptor-like protein kinase PXL1 [Helianthus annuus]	IRAK4
TRINITY_DN53848_c0_g2	7.54265	0.864932	3.10974	up	yes	LRR receptor kinase BAK1 [Helianthus annuus]	_
TRINITY_DN29546_c0_g1	1.50366	0.221341	2.70995	up	yes	LRR receptor-like serine/threonine-protein kinase GSO1 [Helianthus annuus]	_
TRINITY_DN3223_c0_g2	0	0.596711	-5.92294	down	yes	phosphatidylinositol 4-phosphate 5-kinase 9-like [Helianthus annuus]	PIP5K
TRINITY_DN1323_c0_g1	445.527	128.721	1.79119	up	yes	phosphoribulokinase, chloroplastic [Helianthus annuus]	PRK, prkB
TRINITY_DN3903_c0_g2	0.438106	4.6444	-3.37668	down	yes	PREDICTED: probable LRR receptor-like serine/threonine-protein kinase At1g07650 isoform X4 [Vitis vinifera]	_
TRINITY_DN12771_c0_g1	0.105719	1.42728	-3.63465	down	yes	PREDICTED: putative leucine-rich repeat receptor-like serine/threonine-protein kinase At2g14440 [Prunus mume]	_
TRINITY_DN19704_c1_g1	0.0822843	8.67077	-6.55559	down	yes	PREDICTED: serine/threonine-protein kinase CDL1-like [Juglans regia]	_
TRINITY_DN41079_c0_g2	5.85057	0	9.1949	up	yes	probable leucine-rich repeat receptor-like protein kinase At5g49770 [Helianthus annuus]	_
TRINITY_DN10492_c0_g1	1.05584	0.12167	3.01699	up	yes	probable leucine-rich repeat receptor-like serine/threonine-protein kinase At3g14840 isoform X1 [Helianthus annuus]	IRAK4
TRINITY_DN36699_c0_g1	0.842504	0.035022	4.24301	up	yes	probable LRR receptor-like serine/threonine-protein kinase At1g56140 [Helianthus annuus]	IRAK4
TRINITY_DN14400_c0_g1	7.99105	1.2288	2.69125	up	yes	probable LRR receptor-like serine/threonine-protein kinase IRK isoform X1 [Helianthus annuus]	_
TRINITY_DN3675_c0_g1	0	0.5902	-5.90737	down	yes	probable receptor-like protein kinase At1g11050 [Helianthus annuus]	_
TRINITY_DN46333_c0_g2	0	7.53365	-9.55912	down	yes	probable serine/threonine-protein kinase PIX7 [Helianthus annuus]	IRAK4
TRINITY_DN23161_c0_g1	0.0492553	0.835134	-3.83416	down	yes	probably inactive leucine-rich repeat receptor-like protein kinase At5g06940 [Helianthus annuus]	_
TRINITY_DN30004_c0_g1	0.508399	0.105775	2.16274	up	yes	proline-rich receptor-like protein kinase PERK15 [Helianthus annuus]	IRAK4
TRINITY_DN15202_c0_g2	2.08186	0.347933	2.54703	up	yes	Protein kinase, ATP binding site-containing protein [Cynara cardunculus var. scolymus]	CDK
TRINITY_DN6493_c0_g2	1.86565	0	7.55124	up	yes	Protein kinase, ATP binding site-containing protein [Cynara cardunculus var. scolymus]	IRAK4
TRINITY_DN48621_c0_g1	0.607767	0.0654533	3.03341	up	yes	Protein kinase, ATP binding site-containing protein, partial [Cynara cardunculus var. scolymus]	NEK1_4_5
TRINITY_DN18416_c0_g1	0.0428633	1.69444	-5.01089	down	yes	Protein kinase, catalytic domain-containing protein [Cynara cardunculus var. scolymus]	_
TRINITY_DN30518_c0_g1	0.311546	3.45968	-3.4317	down	yes	Protein kinase-like domain-containing protein [Cynara cardunculus var. scolymus]	IRAK4
TRINITY_DN9394_c0_g1	3.33414	0.327393	3.30913	up	yes	Protein kinase-like domain-containing protein [Cynara cardunculus var. scolymus]	_
TRINITY_DN13924_c0_g1	0.216975	0	4.50446	up	yes	putative 1-phosphatidylinositol-3-phosphate 5-kinase FAB1C [Helianthus annuus]	PIKFYVE, FAB1
TRINITY_DN5547_c0_g1	0.808946	0.174766	2.14807	up	yes	putative 1-phosphatidylinositol-3-phosphate 5-kinase FAB1D [Helianthus annuus]	PIKFYVE, FAB1
TRINITY_DN4997_c0_g1	15.955	4.97398	1.67954	up	yes	putative BAK1-interacting receptor-like kinase 1 [Helianthus annuus]	_
TRINITY_DN15190_c0_g1	1.09906	0.0579303	4.02914	up	yes	putative protein kinase, ATP binding site, Serine/threonine-protein kinase Plk3 [Helianthus annuus]	IRAK4
TRINITY_DN12188_c0_g1	2.16237	0	7.76312	up	yes	putative protein kinase-like domain-containing protein [Helianthus annuus]	_
TRINITY_DN33529_c0_g1	1.77948	0	7.4834	up	yes	putative receptor protein kinase ZmPK1 [Helianthus annuus]	IRAK4
TRINITY_DN2579_c0_g2	1.56465	0	7.29889	up	yes	putative receptor-like protein kinase At4g00960 [Helianthus annuus]	IRAK4
TRINITY_DN41871_c0_g1	0	4.36237	-8.77227	down	yes	putative serine/threonine/dual specificity protein kinase, catalytic domain-containing protein [Helianthus annuus]	IRAK4
TRINITY_DN4505_c3_g1	1.71225	0	7.42815	up	yes	putative serine/threonine/dual specificity protein kinase, catalytic domain-containing protein [Helianthus annuus]	IRAK4
TRINITY_DN759_c0_g1	85.2855	30.9323	1.46289	up	yes	Pyruvate kinase [Cynara cardunculus var. scolymus]	PK, pyk
TRINITY_DN6619_c0_g1	0.0948039	4.51208	-5.43122	down	yes	receptor kinase-like protein Xa21 [Helianthus annuus]	IRAK1
TRINITY_DN215_c0_g1	0.310524	8.47802	-4.72693	down	yes	receptor-like cytoplasmic kinase 176 [Helianthus annuus]	IRAK4
TRINITY_DN13934_c0_g1	0.680537	0	6.10965	up	yes	receptor-like protein kinase FERONIA [Helianthus annuus]	IRAK4
TRINITY_DN2053_c1_g1	5.91298	0	9.21018	up	yes	receptor-like protein kinase FERONIA [Helianthus annuus]	_
TRINITY_DN2178_c1_g1	4.99979	0	8.96861	up	yes	receptor-like protein kinase FERONIA [Helianthus annuus]	_
TRINITY_DN8538_c0_g1	1.67336	0.127517	3.61366	up	yes	RecName: Full=Pyruvate, phosphate dikinase, chloroplastic; AltName: Full=Pyruvate, orthophosphate dikinase; Flags: Precursor	ppdK
TRINITY_DN5096_c0_g1	0	2.84777	-8.15874	down	yes	serine/threonine-protein kinase CTR1-like [Helianthus annuus]	_
TRINITY_DN6161_c1_g2	0.817473	0.0804797	3.19305	up	yes	serine/threonine-protein kinase HT1-like [Helianthus annuus]	_
TRINITY_DN2639_c0_g1	1.52708	0.404603	1.89039	up	yes	serine/threonine-protein kinase PBS1-like [Helianthus annuus]	_
TRINITY_DN30281_c0_g1	6.26609	0.471463	3.70437	up	yes	serine/threonine-protein kinase SMG1-like [Helianthus annuus]	SMG1
TRINITY_DN39539_c0_g1	2.01596	0.322271	2.60818	up	yes	serine/threonine-protein kinase SMG1-like [Helianthus annuus]	SMG1
TRINITY_DN8268_c0_g1	0.530784	0	5.75698	up	yes	serine/threonine-protein kinase/endoribonuclease IRE1b-like [Helianthus annuus]	ERN1
TRINITY_DN3534_c0_g1	0.217	0	4.50462	up	yes	xylulose kinase [Helianthus annuus]	xylB, XYLB

## Sheet: Ca2+ related genes
Co-expression gene
gene_id	expression_Bc	expression_Fc	expression_Dc	log2FC(Bc/Fc)	log2FC(Dc/Fc)	regulate	significant	NR_tophit_description	KEGG_gene_name
TRINITY_DN10663_c0_g1	0.959514	0	1.30176	6.59919	7.03536	up	yes	C2 calcium-dependent membrane targeting [Cynara cardunculus var. scolymus]	_
TRINITY_DN15199_c1_g1	0.996825	0	0.931586	6.65367	6.55702	up	yes	C2 calcium-dependent membrane targeting [Cynara cardunculus var. scolymus]	PLD1_2
TRINITY_DN6292_c0_g1	3.85175	0.0345887	1.83654	6.43643	5.37201	up	yes	calcineurin B-like protein 2 [Helianthus annuus]	PPP3R, CNB
TRINITY_DN8877_c0_g1	9.32279	1.4843	14.5298	2.64284	3.28246	up	yes	calcium permeable stress-gated cation channel 1-like [Helianthus annuus]	KDM3
TRINITY_DN622_c0_g1	6.58688	0	2.25295	9.36564	7.82206	up	yes	Calcium/calmodulin-dependent/calcium-dependent protein kinase [Cynara cardunculus var. scolymus]	PRKAA, AMPK
TRINITY_DN6635_c0_g1	1.68078	0	1.78667	7.40154	7.48918	up	yes	Calcium/proton exchanger [Cynara cardunculus var. scolymus]	chaA, CAX
TRINITY_DN5861_c1_g2	32.3846	0	14.4019	11.6615	10.493	up	yes	calcium-binding allergen Ole e 8-like [Helianthus annuus]	CML
TRINITY_DN22639_c0_g1	857.322	0.0877673	1453.52	13.0982	13.8598	up	yes	Calcium-binding EF-hand [Cynara cardunculus var. scolymus]	_
TRINITY_DN47569_c1_g1	1.4214	12.4225	0.700723	-3.11862	-4.12869	down	yes	Calcium-binding EF-hand [Cynara cardunculus var. scolymus]	_
TRINITY_DN5329_c0_g2	8.29369	0.196972	5.34611	5.32625	4.69368	up	yes	Calcium-binding EF-hand [Cynara cardunculus var. scolymus]	ndh1
TRINITY_DN6851_c0_g1	74.5013	0.237952	19.4906	8.23125	6.29732	up	yes	Calcium-binding EF-hand [Cynara cardunculus var. scolymus]	_
TRINITY_DN7274_c0_g2	1.42308	0.153955	1.09473	3.12775	2.75232	up	yes	Calcium-binding EF-hand [Cynara cardunculus var. scolymus]	CPK
TRINITY_DN942_c0_g2	2.89618	0	3.19403	8.18298	8.32375	up	yes	calcium-dependent protein kinase 1 [Saussurea involucrata]	CPK
TRINITY_DN12842_c0_g1	0.67649	0	0.635955	6.10117	6.01336	up	yes	calcium-dependent protein kinase 28 isoform X1 [Helianthus annuus]	CPK
TRINITY_DN277_c0_g1	8.52047	0.211031	2.65944	5.2703	3.59421	up	yes	Calcium-transporting P-type ATPase, subfamily IIA, SERCA-type, partial [Cynara cardunculus var. scolymus]	ATP2A
TRINITY_DN2624_c0_g1	1.77951	0	1.53383	7.48342	7.27037	up	yes	EF-Hand 1, calcium-binding site-containing protein, partial [Cynara cardunculus var. scolymus]	KCNKF
TRINITY_DN8093_c0_g2	1.82058	0	1.35889	7.51616	7.09687	up	yes	putative calcium-binding protein CML23 [Helianthus annuus]	_
TRINITY_DN11959_c0_g1	4.7958	0	9.16975	8.90863	9.84231	up	yes	putative calcium-dependent channel, 7TM region, putative phosphate [Helianthus annuus]	_
TRINITY_DN19425_c0_g1	1.91386	16.6095	2.30601	-3.11081	-2.84317	down	yes	Sodium/calcium exchanger membrane region [Cynara cardunculus var. scolymus]	SLC24A6, NCKX6
TRINITY_DN15196_c0_g1	0.897738	10.2437	0.323728	-3.49772	-4.94132	down	yes	sodium/calcium exchanger NCL2-like [Helianthus annuus]	_
LG-NG
gene_id	expression_Bc	expression_Fc	log2FC(Bc/Fc)	regulate	significant	NR_tophit_description	KEGG_gene_name
TRINITY_DN14825_c0_g1	1.80578	0	7.50444	up	yes	C2 calcium-dependent membrane targeting [Cynara cardunculus var. scolymus]	_
TRINITY_DN16312_c0_g2	0	1.53251	-7.26914	down	yes	C2 calcium-dependent membrane targeting [Cynara cardunculus var. scolymus]	_
TRINITY_DN8151_c0_g1	15.9917	2.72482	2.5487	up	yes	C2 calcium-dependent membrane targeting [Cynara cardunculus var. scolymus]	_
TRINITY_DN15461_c0_g1	0.278533	0	4.85066	up	yes	calcium/calmodulin-regulated receptor-like kinase 1 [Helianthus annuus]	IRAK4
TRINITY_DN6187_c0_g1	22.4058	68.7699	-1.61747	down	yes	Calcium-binding EF-hand [Cynara cardunculus var. scolymus]	_
TRINITY_DN98_c0_g2	0.535131	0	5.76853	up	yes	Calcium-binding EF-hand [Cynara cardunculus var. scolymus]	CPK
TRINITY_DN2104_c0_g3	0.215187	0	4.49305	up	yes	calcium-transporting ATPase 2, plasma membrane-type-like [Helianthus annuus]	E3.6.3.8
TRINITY_DN35124_c0_g1	0.703715	0.0457283	3.67887	up	yes	Calcium-transporting P-type ATPase, N-terminal autoinhibitory domain-containing protein [Cynara cardunculus var. scolymus]	E3.6.3.8
TRINITY_DN5661_c0_g1	0.40967	0	5.39118	up	yes	CBL-interacting protein kinase 2-like [Helianthus annuus]	PRKAA, AMPK
TRINITY_DN1153_c0_g1	0.412066	0	5.3994	up	yes	CBL-interacting serine/threonine-protein kinase 1 [Helianthus annuus]	PRKAA, AMPK
TRINITY_DN58809_c0_g1	0.606677	7.86616	-3.6749	down	yes	CBL-interacting serine/threonine-protein kinase 5-like [Helianthus annuus]	PRKAA, AMPK
TRINITY_DN15761_c0_g1	1.06153	0	6.74353	up	yes	PREDICTED: calcium-dependent protein kinase 2-like [Nelumbo nucifera]	CPK
TRINITY_DN3010_c1_g1	0.994551	0.023914	4.88853	up	yes	PREDICTED: probable calcium-binding protein CML21 [Elaeis guineensis]	CML
TRINITY_DN9879_c0_g1	47.4803	15.586	1.60646	up	yes	probable calcium-binding protein CML20 [Helianthus annuus]	RCCR, ACD2
TRINITY_DN9879_c0_g2	1.8327	0	7.52567	up	yes	probable calcium-binding protein CML20 [Helianthus annuus]	RCCR, ACD2
HG-NG
gene_id	expression_Bc	expression_Fc	log2FC(Bc/Fc)	regulate	significant	NR_tophit_description	KEGG_gene_name
TRINITY_DN11386_c0_g1	3.79108	1.04417	1.8503	up	yes	C2 calcium-dependent membrane targeting [Cynara cardunculus var. scolymus]	_
TRINITY_DN8151_c0_g2	0.0534197	3.95139	-5.96493	down	yes	C2 calcium-dependent membrane targeting [Cynara cardunculus var. scolymus]	_
TRINITY_DN702_c0_g1	5.95375	34.8404	-2.54688	down	yes	Calcium-binding EF-hand [Cynara cardunculus var. scolymus]	CML
TRINITY_DN3570_c0_g1	15.9054	4.996	1.66869	up	yes	calcyclin-binding protein-like [Helianthus annuus]	CACYBP, SIP
TRINITY_DN13302_c0_g1	0	0.714492	-6.1789	down	yes	Calmodulin binding protein-like protein [Cynara cardunculus var. scolymus]	_
TRINITY_DN717_c0_g2	1.48309	0.344513	2.07439	up	yes	calmodulin-binding transcription activator 6-like [Helianthus annuus]	0
TRINITY_DN32178_c0_g1	0.923359	7.57244	-3.02216	down	yes	PREDICTED: calcium load-activated calcium channel-like [Juglans regia]	_

## Sheet: Sheet1
Co-expression gene
peroxidase
id	expression_Bc	expression_Dc	expression_Fc	log2FC(Bc/Fc)	regulate	significant	NR_tophit_description	KEGG_gene_name
TRINITY_DN46474_c0_g1	0.428469	0	12.3954	-4.82235	down	yes	cationic peroxidase 1-like [Helianthus annuus]	E1.11.1.7
TRINITY_DN44654_c0_g1	1.28967	0.539443	7.79644	-2.58652	down	yes	heme peroxidase [Cynara cardunculus var. scolymus]	E1.11.1.7
TRINITY_DN3579_c0_g1	4.34603	5.75838	0	8.76687	up	yes	peroxidase 12-like [Helianthus annuus]	E1.11.1.7
superoxide dismutase
TRINITY_DN6142_c0_g1	4.99191	5.63903	0.453327	3.43238	up	yes	superoxide dismutase [Fe], chloroplastic-like [Helianthus annuus]	SOD2
glutathione Stransferase
TRINITY_DN10443_c0_g1	42.8722	21.8578	128.943	-1.58839	down	yes	glutathione S-transferase [Cichorium intybus x Cichorium endivia]	GST, gst
TRINITY_DN20517_c0_g1	0.840248	0.381772	0.0230749	4.68407	up	yes	Glutathione S-transferase/chloride channel, C-terminal [Cynara cardunculus var. scolymus]	GST, gst
TRINITY_DN4117_c0_g1	10.5203	3.2991	0.352495	4.86044	up	yes	Glutathione S-transferase/chloride channel, C-terminal [Cynara cardunculus var. scolymus]	GST, gst
TRINITY_DN2556_c0_g1	50.2175	33.6943	0	12.2943	up	yes	putative glutathione S-transferase 1 [Helianthus annuus]	maiA, GSTZ1
glutathione peroxidase
TRINITY_DN10371_c0_g2	4.10405	1.15612	0.0331666	6.5745	up	yes	PREDICTED: probable glutathione peroxidase 8 [Solanum pennellii]	gpx
TRINITY_DN7218_c0_g1	11.0812	17.4165	0.177867	5.88356	up	yes	probable phospholipid hydroperoxide glutathione peroxidase [Helianthus annuus]	gpx
Thioredoxin
TRINITY_DN11259_c0_g1	5.66579	5.06138	0.216285	4.64861	up	yes	Thioredoxin-like fold [Cynara cardunculus var. scolymus]	FAF2, UBXD8
TRINITY_DN4950_c1_g2	0.999208	0.952637	0	6.65708	up	yes	Thioredoxin, partial [Cynara cardunculus var. scolymus]	_
Glutaredoxin
id
TRINITY_DN16562_c0_g1	1.54494	12.3744	0	7.28072	up	yes	PREDICTED: monothiol glutaredoxin-S2-like [Daucus carota subsp. sativus]	grxC, GLRX, GLRX2
TRINITY_DN6003_c0_g1	1.85799	2.76711	0	7.54535	up	yes	monothiol glutaredoxin-S17 [Helianthus annuus]	_
TRINITY_DN6829_c0_g2	19.1049	17.5168	0.234318	6.28979	up	yes	monothiol glutaredoxin-S10-like [Helianthus annuus]	grxC, GLRX, GLRX2
TRINITY_DN7793_c0_g1	9.44562	7.16821	0	9.88503	up	yes	Glutaredoxin [Cynara cardunculus var. scolymus]	grxC, GLRX, GLRX2
LG-NG
peroxidase
id	expression_Bc	expression_Fc	log2FC(Bc/Fc)	regulate	significant	NR_tophit_description	KEGG_gene_name
TRINITY_DN14231_c0_g1	0.168361	0	4.15673	up	yes	heme peroxidase [Cynara cardunculus var. scolymus]	E1.11.1.7
TRINITY_DN6751_c0_g1	0.47358	3.26962	-2.7617	down	yes	peroxidase 17 [Helianthus annuus]	E1.11.1.7
TRINITY_DN787_c0_g1	0.397918	0	5.35021	up	yes	hypothetical protein CICLE_v10022494mg [Citrus clementina]	SOD1
glutathione Stransferase
TRINITY_DN20517_c0_g2	3.91756	0.138563	4.72448	up	yes	Glutathione S-transferase/chloride channel, C-terminal [Cynara cardunculus var. scolymus]	GST, gst
TRINITY_DN47064_c0_g1	0.828599	0.0145729	5.09284	up	yes	PREDICTED: lactoylglutathione lyase isoform X1 [Daucus carota subsp. sativus]	GLO1, gloA
TRINITY_DN4834_c0_g1	0.633549	0	6.00798	up	yes	probable hydroxyacylglutathione hydrolase 2, chloroplastic [Helianthus annuus]	E3.1.2.6, gloB
TRINITY_DN6268_c0_g1	0.74373	0	6.23598	up	yes	Glutathione S-transferase/chloride channel, C-terminal [Cynara cardunculus var. scolymus]	AIMP1, ARC1
TRINITY_DN84275_c0_g1	1.04695	0	6.72376	up	yes	Hydroxyacylglutathione hydrolase cytoplasmic [Morus notabilis]	E3.1.2.6, gloB
TRINITY_DN9377_c0_g3	6.33341	0	9.30911	up	yes	Glutathione S-transferase/chloride channel, C-terminal, partial [Cynara cardunculus var. scolymus]	GST, gst
thioredoxin
TRINITY_DN11177_c1_g1	1.16467	12.916	-3.45995	down	yes	thioredoxin-like 1-2, chloroplastic [Helianthus annuus]	_
TRINITY_DN23246_c0_g1	1.16432	0	6.87568	up	yes	Thioredoxin-like fold [Cynara cardunculus var. scolymus]	_
TRINITY_DN36796_c0_g1	1.06515	0.0583259	3.97597	up	yes	Thioredoxin [Cynara cardunculus var. scolymus]	trxA
TRINITY_DN3729_c1_g1	1.38298	0	7.12203	up	yes	thioredoxin-like protein CXXS1 [Olea europaea var. sylvestris]	trxA
glutaredoxin
TRINITY_DN1008_c0_g1	0.1717	3.78671	-4.38512	down	yes	Glutaredoxin active site-containing protein [Cynara cardunculus var. scolymus]	_
TRINITY_DN10911_c0_g1	4.15048	0	8.70061	up	yes	PREDICTED: glutaredoxin-like [Musa acuminata subsp. malaccensis]	grxC, GLRX, GLRX2
TRINITY_DN37459_c0_g1	0.938377	14.732	-3.95833	down	yes	glutaredoxin-C11-like [Helianthus annuus]	grxC, GLRX, GLRX2
catalase
TRINITY_DN64088_c0_g1	1.01726	0	6.68266	up	yes	catalase [Klebsormidium nitens]	katE, CAT, catB, srpA
HG-NG
peroxidase
id	expression_Bc	expression_Fc	log2FC(Bc/Fc)	regulate	significant	NR_tophit_description	KEGG_gene_name
TRINITY_DN11759_c0_g1	17.5578	6.64668	1.40006	up	yes	peroxidase 12-like [Helianthus annuus]	E1.11.1.7
TRINITY_DN63437_c0_g1	7.55162	0.111639	5.95802	up	yes	peroxidase 64-like [Helianthus annuus]	E1.11.1.7
glutathione Stransferase
TRINITY_DN1814_c0_g2	0.334519	0	5.10651	up	yes	glutathione S-transferase T1-like [Helianthus annuus]	GST, gst
TRINITY_DN12543_c0_g1	0	0.404506	-5.37332	down	yes	hypothetical protein AXG93_3846s1010 [Marchantia polymorpha subsp. ruderalis]	GST, gst
thioredoxin
TRINITY_DN31337_c0_g1	0.315613	11.3584	-5.12573	down	yes	thioredoxin M-type, chloroplastic [Aegilops tauschii subsp. tauschii]	trxA
TRINITY_DN3729_c1_g2	0	1.7497	-7.45919	down	yes	thioredoxin [Medicago truncatula]	trxA
TRINITY_DN4725_c0_g2	0.0979013	1.66822	-3.95914	down	yes	Thioredoxin-like fold [Cynara cardunculus var. scolymus]	FAF2, UBXD8
