# Supplementary material for: Transcriptional Memory in Taraxacum mongolicum in Response to Long-Term Different Grazing Intensities
Source: Plants (Basel). 2022 Aug 30;11(17):2251. doi: 10.3390/plants11172251 (PMC9460496; doi:10.3390/plants11172251)
Supplement: Supplementary file 1 [file plants-11-02251-s001.zip › ╕╜▒φ/Table S3.xlsx]

## Sheet: Ethylene
共有
ethylene
gene_id	expression_Bc	expression_Dc	expression_Fc	log2FC(Bc/Fc)	log2FC(Dc/Fc)	regulate	significant	NR_tophit_description	KEGG_gene_name
TRINITY_DN19921_c0_g1	0.944206	0.742454	21.042	-4.46351	-4.80621	down	yes	ethylene-responsive transcription factor 1-like [Helianthus annuus]	EREBP
TRINITY_DN2980_c0_g2	8.40537	2.52223	0	9.71688	7.98426	up	yes	ethylene-responsive transcription factor 5 [Artemisia annua]	EREBP
TRINITY_DN42786_c0_g2	0.606877	0.584973	20.2495	-5.03747	-5.08963	down	yes	PREDICTED: ethylene-responsive transcription factor ERF113 [Elaeis guineensis]	_
TRINITY_DN7480_c0_g1	0.272547	0.107323	0	4.82042	3.55241	up	yes	putative ethylene receptor ETR1 [Lactuca sativa]	ETR, ERS
TRINITY_DN6670_c1_g1	2.59198	3.33051	0	8.02346	8.38392	up	yes	AP2-ERF transcription factor [Artemisia annua]	ERF1
TRINITY_DN17702_c1_g1	4.08027	2.92315	41.7038	-3.35025	-3.83	down	yes	AP2/ERF domain-containing protein [Cynara cardunculus var. scolymus]	EREBP
TRINITY_DN19921_c0_g1	0.944206	0.742454	21.042	-4.46351	-4.80621	down	yes	ethylene-responsive transcription factor 1-like [Helianthus annuus]	EREBP
TRINITY_DN2980_c0_g2	8.40537	2.52223	0	9.71688	7.98426	up	yes	ethylene-responsive transcription factor 5 [Artemisia annua]	EREBP
TRINITY_DN2980_c1_g2	14.0645	9.9295	93.5525	-2.73285	-3.23469	down	yes	AP2/ERF domain-containing protein [Cynara cardunculus var. scolymus]	EREBP
TRINITY_DN3206_c0_g1	11.1576	5.69018	0.405384	4.74873	3.77849	up	yes	AP2/ERF domain-containing protein [Cynara cardunculus var. scolymus]	EREBP
TRINITY_DN4278_c0_g1	18.276	10.5265	0	10.8365	10.0412	up	yes	AP2/ERF domain-containing protein [Cynara cardunculus var. scolymus]	EREBP
TRINITY_DN4316_c0_g1	9.13289	6.98543	1.24522	2.86471	2.47847	up	yes	AP2/ERF domain-containing protein [Cynara cardunculus var. scolymus]	EREBP
TRINITY_DN451_c0_g2	8.08858	4.84499	0	9.66153	8.92332	up	yes	AP2/ERF domain-containing protein [Cynara cardunculus var. scolymus]	EREBP
TRINITY_DN543_c1_g1	0.598148	0.296402	0	5.92635	4.93735	up	yes	AP2/ERF domain-containing protein [Cynara cardunculus var. scolymus]	EREBP
LG-NG
ethylene
TRINITY_DN126_c0_g3	1.71149	0.118714	3.74142	up	yes	ethylene-responsive transcription factor ERF025-like [Helianthus annuus]	_
TRINITY_DN6069_c0_g1	0.49937	0	5.67064	up	yes	putative AP2-like ethylene-responsive transcription factor [Helianthus annuus]	_
TRINITY_DN16650_c0_g1	1.06355	0	6.74625	up	yes	AP2/ERF domain-containing protein [Cynara cardunculus var. scolymus]	EREBP
TRINITY_DN4278_c0_g4	1.24115	0	6.96711	up	yes	AP2/ERF domain-containing protein [Cynara cardunculus var. scolymus]	EREBP
HG-NG
ethylene
TRINITY_DN6309_c2_g1	0.250386	5.20925	-4.32512	down	yes	ethylene-responsive transcription factor RAP2-2-like [Helianthus annuus]	_
TRINITY_DN80345_c0_g1	0.345883	11.5459	-5.02108	down	yes	PREDICTED: ethylene-responsive transcription factor ERF114-like isoform X1 [Daucus carota subsp. sativus]	_
TRINITY_DN20923_c0_g1	0.500891	0	5.67494	up	yes	AP2/ERF domain-containing protein [Cynara cardunculus var. scolymus]	EREBP
TRINITY_DN55492_c0_g1	0	5.65259	-9.14532	down	yes	DREB1B [Cichorium intybus]	EREBP
TRINITY_DN5755_c0_g1	36.6342	195.34	-2.4144	down	yes	DREB5-like protein [Cichorium intybus]	EREBP
TRINITY_DN5963_c0_g1	10.7727	42.7555	-1.98773	down	yes	hypothetical protein Ccrd_024811 [Cynara cardunculus var. scolymus]	EREBP

## Sheet: IAA
Co-expression gene
IAA
gene_id	expression_Bc	expression_Dc	expression_Fc	log2FC(Bc/Fc)	log2FC(Dc/Fc)	regulate	significant	NR_tophit_description	KEGG_gene_name
TRINITY_DN21913_c0_g1	0.590467	0.793989	7.61274	-3.66615	-3.24506	down	yes	Auxin efflux carrier [Cynara cardunculus var. scolymus]	K07088
TRINITY_DN10388_c0_g1	2.35778	1.68085	0	7.88739	7.4016	up	yes	auxin:hydrogen symporter/transporter [Zinnia violacea]	PIN
TRINITY_DN12575_c0_g1	0.451103	0.737593	13.363	-4.85809	-4.16093	down	yes	auxin response factor 19-like isoform X1 [Helianthus annuus]	_
TRINITY_DN6178_c0_g1	1.13362	0.582265	0.0329268	4.73559	3.78629	up	yes	auxin response factor 19-like isoform X2 [Helianthus annuus]	_
TRINITY_DN1002_c0_g3	0.951913	1.7068	0	6.58784	7.42358	up	yes	auxin transport protein BIG [Helianthus annuus]	UBR4, ZUBR1
TRINITY_DN188_c0_g1	26.4081	22.1775	0	11.3673	11.1155	up	yes	auxin-responsive protein IAA14-like [Helianthus annuus]	IAA
TRINITY_DN20982_c0_g2	0.946509	1.04559	10.4925	-3.45681	-3.31461	down	yes	auxin-responsive protein IAA7-like [Helianthus annuus]	_
TRINITY_DN24431_c0_g1	0.804267	2.99518	22.9988	-4.82054	-2.93666	down	yes	auxin-responsive protein SAUR50-like [Helianthus annuus]	SAUR
TRINITY_DN6129_c0_g1	3.41485	0.893567	0	8.4199	6.49756	up	yes	auxin-responsive protein SAUR50-like [Helianthus annuus]	SAUR
TRINITY_DN367_c1_g2	15.569	6.18252	0	10.6054	9.27438	up	yes	hypothetical protein Ccrd_025029 [Cynara cardunculus var. scolymus]	SAUR
TRINITY_DN14246_c0_g1	0.884138	0.755664	0	6.48243	6.25864	up	yes	PREDICTED: auxin-induced protein X15 [Raphanus sativus]	SAUR
TRINITY_DN7786_c0_g1	0.283825	0.179982	0	4.87688	4.24779	up	yes	putative auxin response factor 1 [Helianthus annuus]	K14486, ARF
TRINITY_DN22603_c0_g1	11.0429	10.4596	1.75935	2.64313	2.56491	up	yes	small auxin up regulated protein [Boehmeria nivea]	SAUR
TRINITY_DN5061_c0_g1	0.812587	0.459631	0	6.3621	5.55346	up	yes	putative F-box/RNI-like superfamily protein [Helianthus annuus]	_
TRINITY_DN3358_c0_g1	2.15156	0.674219	0.000720053	7.65561	5.99607	up	yes	Serine/threonine protein phosphatase 2A 55 kDa regulatory subunit B alpha isoform [Triticum urartu]	PPP2R2
TRINITY_DN170_c0_g2	1.62837	0.698341	0	7.35612	6.14637	up	yes	PREDICTED: serine/threonine protein phosphatase 2A regulatory subunit B''beta-like isoform X1 [Gossypium hirsutum]	PPP2R3
LG-NG
IAA
gene_id	expression_Bc	expression_Fc	log2FC(Bc/Fc)	regulate	significant	NR_tophit_description	KEGG_gene_name
TRINITY_DN7522_c0_g1	0.223967	0	4.54824	up	yes	auxin response factor 18-like [Helianthus annuus]	_
TRINITY_DN20982_c0_g1	0.42193	14.7088	-5.09072	down	yes	auxin-responsive protein IAA7-like [Helianthus annuus]	IAA
TRINITY_DN43903_c0_g1	0.618664	0	5.97422	up	yes	Aux/IAA-ARF-dimerization [Cynara cardunculus var. scolymus]	IAA
TRINITY_DN5635_c3_g1	1.15704	0.0593743	4.0723	up	yes	Aux/IAA-ARF-dimerization [Cynara cardunculus var. scolymus]	IAA
TRINITY_DN16723_c0_g1	0.788669	0	6.31953	up	yes	auxin response factor 19 isoform X1 [Jatropha curcas]	K14486, ARF
TRINITY_DN51871_c0_g1	0.650114	6.83773	-3.37484	down	yes	PREDICTED: auxin response factor 5-like isoform X3 [Nelumbo nucifera]	K14486, ARF
TRINITY_DN18108_c0_g3	0.534668	5.04897	-3.21539	down	yes	Aux/IAA-ARF-dimerization [Cynara cardunculus var. scolymus]	K14486, ARF
TRINITY_DN11408_c0_g1	3.19991	0	8.32639	up	yes	auxin-induced protein 15A-like [Helianthus annuus]	SAUR
TRINITY_DN16374_c0_g1	1.07033	0	6.75533	up	yes	auxin-responsive protein SAUR71-like [Helianthus annuus]	SAUR
TRINITY_DN359_c0_g1	4.3454	0.497188	3.10221	up	yes	putative small auxin-up RNA [Helianthus annuus]	SAUR
HG-NG
IAA
gene_id	expression_Bc	expression_Fc	log2FC(Bc/Fc)	regulate	significant	NR_tophit_description	KEGG_gene_name
TRINITY_DN21871_c0_g1	1.12817	0.0346909	4.67059	up	yes	auxin-responsive protein IAA21-like [Helianthus annuus]	IAA
TRINITY_DN20864_c0_g1	0.386931	5.70727	-3.84837	down	yes	putative auxin efflux carrier component 4 [Helianthus annuus]	PIN
TRINITY_DN13652_c0_g1	0.296244	4.28541	-3.81004	down	yes	PREDICTED: auxin-responsive protein SAUR32 [Ricinus communis]	SAUR
TRINITY_DN23060_c0_g1	11.5055	0.704621	4.01026	up	yes	putative SAUR-like auxin-responsive protein family [Helianthus annuus]	SAUR
TRINITY_DN57951_c0_g1	12.6246	63.7467	-2.33519	down	yes	Auxin responsive SAUR protein [Cynara cardunculus var. scolymus]	SAUR
TRINITY_DN19682_c0_g1	1.11119	0.043814	4.38091	up	yes	auxin transport protein BIG [Helianthus annuus]	UBR4, ZUBR1
TRINITY_DN39966_c0_g1	5.46369	0.998882	2.43975	up	yes	auxin transport protein BIG [Helianthus annuus]	UBR4, ZUBR1

## Sheet: JA
Co-expression gene
linoleate 9S-lipoxygenase
gene_id	expression_Bc	expression_Dc	expression_Fc	log2FC(Bc/Fc)	log2FC(Dc/Fc)	regulate	significant	NR_tophit_description	KEGG_gene_name
TRINITY_DN13457_c0_g1	1.36258	1.23331	0.102129	3.61366	3.47094	up	yes	probable linoleate 9S-lipoxygenase 5 [Helianthus annuus]	LOX1_5
allene oxide cyclase
gene_id	expression_Bc	expression_Dc	expression_Fc	log2FC(Bc/Fc)	log2FC(Dc/Fc)	regulate	significant	NR_tophit_description	KEGG_gene_name
TRINITY_DN61100_c0_g1	2.0413	4.54025	0	7.68039	8.8298	up	yes	allene oxide cyclase, chloroplastic-like [Helianthus annuus]	AOC
TRINITY_DN628_c0_g2	2.4568	1.11611	0.0902637	4.62077	3.48948	up	yes	uncharacterized protein LOC110940697 isoform X1 [Helianthus annuus]	AOC3, AOC2, tynA
12-oxophytodienoate reductase
gene_id	expression_Bc	expression_Dc	expression_Fc	log2FC(Bc/Fc)	log2FC(Dc/Fc)	regulate	significant	NR_tophit_description	KEGG_gene_name
TRINITY_DN10056_c0_g1	0.342399	0.348195	10.0147	-4.8302	-4.80667	down	yes	12-oxophytodienoate reductase 2-like [Helianthus annuus]	OPR
acyl-CoA synthetase
gene_id	expression_Bc	expression_Dc	expression_Fc	log2FC(Bc/Fc)	log2FC(Dc/Fc)	regulate	significant	NR_tophit_description	KEGG_gene_name
TRINITY_DN2918_c0_g1	0.241378	0.317619	0	4.65178	5.03395	up	yes	peroxisomal acyl-coenzyme A oxidase 1-like [Helianthus annuus]	E1.3.3.6, ACOX1, ACOX3
TRINITY_DN5475_c0_g1	3.70439	3.56288	19.0171	-2.35686	-2.41289	down	yes	putative acyl-CoA oxidase [Taraxacum brevicorniculatum]	E1.3.3.6, ACOX1, ACOX3
TRINITY_DN6149_c0_g1	0.244528	0.281316	0	4.66975	4.86451	up	yes	acyl-coenzyme A oxidase 3, peroxisomal-like [Helianthus annuus]	E1.3.3.6, ACOX1, ACOX3
TRINITY_DN746_c2_g1	0.104661	0.00282656	1.90842	-4.06447	-7.22464	down	yes	putative acetyl-CoA carboxylase 1 [Helianthus annuus]	ACACA
TRINITY_DN7140_c0_g1	1.39588	1.57789	0	7.13533	7.31097	up	yes	long chain acyl-CoA synthetase 1-like [Helianthus annuus]	ACSL, fadD
TRINITY_DN39128_c0_g1	0.546339	0.059483	3.70975	-2.74117	-5.7424	down	yes	Acyl-CoA N-acyltransferase [Cynara cardunculus var. scolymus]	_
TRINITY_DN15123_c0_g1	2.15783	2.08697	0	7.7601	7.71216	up	yes	Acyl-CoA-binding protein, ACBP [Cynara cardunculus var. scolymus]	_
TRINITY_DN17568_c0_g1	4.08712	7.531	0.0983887	5.24033	6.12047	up	yes	1,4-dihydroxy-2-naphthoyl-CoA synthase, peroxisomal [Helianthus annuus]	menB
fatty acid desaturase
gene_id	expression_Bc	expression_Dc	expression_Fc	log2FC(Bc/Fc)	log2FC(Dc/Fc)	regulate	significant	NR_tophit_description	KEGG_gene_name
TRINITY_DN1044_c0_g1	39.7388	16.0313	0	11.9567	10.6476	up	yes	fatty acid desaturase 4, chloroplastic-like [Helianthus annuus]	FAD4
coronatine-insensitive protein 1
gene_id	expression_Bc	expression_Dc	expression_Fc	log2FC(Bc/Fc)	log2FC(Dc/Fc)	regulate	significant	NR_tophit_description	KEGG_gene_name
TRINITY_DN15287_c0_g1	0.893809	1.04816	0	6.49795	6.72542	up	yes	coronatine-insensitive protein 1-like [Helianthus annuus]	COI-1
LG-NG
linoleate 13S-lipoxygenase
gene_id	expression_Bc	expression_Fc	log2FC(Bc/Fc)	regulate	significant	NR_tophit_description	KEGG_gene_name
TRINITY_DN11349_c0_g1	5.01771	62.185	-3.62882	down	yes	linoleate 13S-lipoxygenase 2-1, chloroplastic-like [Helianthus annuus]	LOX2S
acyl-CoA synthetase
gene_id	expression_Bc	expression_Fc	log2FC(Bc/Fc)	regulate	significant	NR_tophit_description	KEGG_gene_name
TRINITY_DN61858_c0_g1	0.557734	0	5.82714	up	yes	predicted protein [Hordeum vulgare subsp. vulgare]	E1.3.3.6, ACOX1, ACOX3
TRINITY_DN16082_c0_g2	1.15226	0	6.86079	up	yes	putative acyl-CoA N-acyltransferase [Helianthus annuus]	ESCO, ECO1
TRINITY_DN5022_c0_g1	1.28993	0.138456	3.13033	up	yes	putative acyl-CoA N-acyltransferase [Helianthus annuus]	NAA20, NAT3
TRINITY_DN2850_c0_g1	0.950824	9.16864	-3.25594	down	yes	FAD2-1 protein [Carthamus tinctorius]	FAD2
TRINITY_DN36417_c0_g3	0.82394	0	6.38187	up	yes	long chain acyl-CoA synthetase 9 [Arabidopsis thaliana]	ACSL, fadD
TRINITY_DN7325_c0_g1	1.155	0.220212	2.33929	up	yes	hypothetical protein Ccrd_011657 [Cynara cardunculus var. scolymus]	FAD3, FAD7, FAD8, desB
HG-NG
linoleate 13S-lipoxygenase
gene_id	expression_Dc	expression_Fc	log2FC(Dc/Fc)	regulate	significant	NR_tophit_description	KEGG_gene_name
TRINITY_DN14593_c0_g1	31.7836	0.053673	8.96384	up	yes	linoleate 13S-lipoxygenase 2-1, chloroplastic-like [Helianthus annuus]	LOX2S
TRINITY_DN3345_c0_g1	0.837871	3.6489	-2.10949	down	yes	lipoxygenase 1 [Tanacetum cinerariifolium]	LOX2S
TRINITY_DN58979_c0_g1	47.8835	0.434288	6.75219	up	yes	linoleate 13S-lipoxygenase 2-1, chloroplastic-like [Helianthus annuus]	LOX2S
TRINITY_DN1081_c0_g1	3.83391	0.40849	3.19931	up	yes	Lipase/lipooxygenase, PLAT/LH2 [Cynara cardunculus var. scolymus]	LOX1_5
Allene oxide synthase
gene_id	expression_Dc	expression_Fc	log2FC(Dc/Fc)	regulate	significant	NR_tophit_description	KEGG_gene_name
TRINITY_DN9129_c0_g2	10.2486	0.493187	4.3496	up	yes	RecName: Full=Allene oxide synthase; AltName: Full=Cytochrome P450 74A2; AltName: Full=Rubber particle protein; Short=RPP	AOS
acyl-CoA synthetase
gene_id	expression_Dc	expression_Fc	log2FC(Dc/Fc)	regulate	significant	NR_tophit_description	KEGG_gene_name
TRINITY_DN22291_c0_g2	0.0186489	0.3016	-3.44314	down	yes	predicted protein [Hordeum vulgare subsp. vulgare]	FAD5
TRINITY_DN746_c0_g2	0.414884	1.98988	-2.23477	down	yes	long chain acyl-CoA synthetase 1-like [Helianthus annuus]	ACSL, fadD
