# Supplementary material for: Transcriptional Memory in Taraxacum mongolicum in Response to Long-Term Different Grazing Intensities
Source: Plants (Basel). 2022 Aug 30;11(17):2251. doi: 10.3390/plants11172251 (PMC9460496; doi:10.3390/plants11172251)
Supplement: Supplementary file 1 [file plants-11-02251-s001.zip › ╕╜▒φ/Table S4.xlsx]

## Sheet: Glycolysis Gluconeogenesis
Glycolysis / Gluconeogenesis
Co-expression
gene_id	expression_Bc	expression_Dc	expression_Fc	log2FC(Bc/Fc)	log2FC(Dc/Fc)	regulate	significant	NR_tophit_description	KEGG_gene_name
TRINITY_DN11239_c0_g1	4.49826	4.91547	0	8.81643	8.94412	up	yes	Fructose-1,6-bisphosphatase class 1/Sedoheputulose-1,7-bisphosphatase [Cynara cardunculus var. scolymus]	FBP, fbp
TRINITY_DN10134_c0_g1	10.0003	15.4656	0	9.96727	10.5958	up	yes	putative fructose-1,6-bisphosphatase protein [Helianthus annuus]	FBP, fbp
TRINITY_DN1841_c0_g1	1.51554	3.04316	0.228541	2.67702	3.678	up	yes	fructose-bisphosphate aldolase 1, chloroplastic-like [Helianthus annuus]	ALDO
TRINITY_DN4365_c0_g1	8.84473	7.20237	0.096504	6.37747	6.08149	up	yes	fructose-bisphosphate aldolase 6, cytosolic [Helianthus annuus]	ALDO
TRINITY_DN10029_c0_g1	7.15986	9.3607	0	9.4858	9.87201	up	yes	phosphoglucomutase, cytoplasmic [Helianthus annuus]	pgm
TRINITY_DN6274_c0_g1	0.509739	0.202499	0	5.69972	4.40938	up	yes	putative glucose-6-phosphate isomerase, partial [Taraxacum brevicorniculatum]	GPI, pgi
TRINITY_DN2906_c0_g3	1.825	1.33983	0.327671	2.44209	1.99909	up	yes	glyceraldehyde-3-phosphate dehydrogenase, cytosolic [Helianthus annuus]	GAPDH, gapA
TRINITY_DN9101_c0_g1	0.684923	1.63547	0	6.11878	7.36236	up	yes	phosphoglycerate kinase 3, cytosolic-like [Helianthus annuus]	PGK, pgk
TRINITY_DN17438_c0_g1	0.964575	0.642445	0	6.6067	6.02778	up	yes	phosphoglycerate mutase-like protein 4 isoform X1 [Helianthus annuus]	gpmB
TRINITY_DN19950_c0_g1	0.15285	0.163092	3.21946	-4.30967	-4.22168	down	yes	_	PGAM, gpmA
TRINITY_DN399_c0_g2	19.2136	6.43928	0.128994	7.11171	5.53604	up	yes	alcohol dehydrogenase 1-like isoform X1 [Helianthus annuus]	ADH1
TRINITY_DN959_c0_g1	1.55887	1.28472	0	7.29358	7.01649	up	yes	Alcohol dehydrogenase, C-terminal [Cynara cardunculus var. scolymus]	frmA, ADH5, adhC
TRINITY_DN23014_c0_g1	1.90938	0.979223	0	7.5845	6.62822	up	yes	alcohol dehydrogenases homologous [Lactuca sativa]	ADH1
TRINITY_DN4921_c0_g1	5.33414	7.02829	0.33848	3.93881	4.33608	up	yes	aldehyde dehydrogenase family 2 member B4, mitochondrial-like [Helianthus annuus]	ALDH
TRINITY_DN11452_c0_g1	0.950792	1.27379	0.121381	2.87047	3.28858	up	yes	Enolase, partial [Cynara cardunculus var. scolymus]	ENO, eno
TRINITY_DN8468_c0_g1	5.25951	6.76898	0	9.04152	9.40492	up	yes	hypothetical protein Ccrd_001825, partial [Cynara cardunculus var. scolymus]	PDHA, pdhA
TRINITY_DN12510_c0_g3	1.112	0.167755	6.30574	-2.49288	-5.15099	down	yes	pyruvate dehydrogenase E1 component subunit beta-1, mitochondrial-like [Helianthus annuus]	PDHB, pdhB
TRINITY_DN759_c0_g3	10.7524	7.93287	0	10.0718	9.63352	up	yes	Pyruvate kinase [Cynara cardunculus var. scolymus]	PK, pyk
TRINITY_DN7221_c0_g1	1.02488	1.31168	0	6.69332	7.04623	up	yes	pyruvate kinase 1, cytosolic-like [Helianthus annuus]	PK, pyk
TRINITY_DN39_c0_g2	1.68855	0.331711	0.0755663	4.31112	1.99766	up	yes	pyruvate kinase isozyme G, chloroplastic-like [Helianthus annuus]	PK, pyk
LG-NG
gene_id	expression_Bc	expression_Fc	log2FC(Bc/Fc)	regulate	significant	NR_tophit_description	KEGG_gene_name
TRINITY_DN13963_c0_g1	9.32246	50.3632	-2.43233	down	yes	aldose 1-epimerase-like [Helianthus annuus]	galM, GALM
TRINITY_DN1424_c0_g1	1.71828	0.169867	3.26433	up	yes	pyrophosphate--fructose 6-phosphate 1-phosphotransferase subunit beta-like [Helianthus annuus]	pfp, PFP
TRINITY_DN18674_c0_g2	2.10781	0.135822	3.8603	up	yes	predicted protein [Physcomitrella patens]	frmA, ADH5, adhC
TRINITY_DN2041_c0_g1	3.55765	0.00366263	8.0286	up	yes	hexokinase-1 [Helianthus annuus]	HK
TRINITY_DN20630_c0_g1	0.659844	0	6.06575	up	yes	PREDICTED: aldehyde dehydrogenase family 3 member H1 [Elaeis guineensis]	ALDH
TRINITY_DN36570_c0_g1	0.699653	0	6.14904	up	yes	putative pyruvate kinase [Helianthus annuus]	PK, pyk
TRINITY_DN47413_c0_g1	0.851611	0	6.42896	up	yes	PREDICTED: hexokinase-4 [Eucalyptus grandis]	HK
TRINITY_DN72233_c0_g1	0.691109	0	6.13157	up	yes	unknown [Picea sitchensis]	LDH, ldh
TRINITY_DN9101_c0_g3	1.4438	0	7.18369	up	yes	hypothetical protein CISIN_1g011942mg [Citrus sinensis]	PGK, pgk
TRINITY_DN959_c0_g2	0.666611	0.0925123	2.72253	up	yes	Alcohol dehydrogenase, C-terminal [Cynara cardunculus var. scolymus]	frmA, ADH5, adhC
HG-NG
gene_id	expression_Dc	expression_Fc	log2FC(Dc/Fc)	regulate	significant	NR_tophit_description	KEGG_gene_name
TRINITY_DN3235_c1_g1	0	0.548311	-5.803	down	yes	acetyl-coenzyme A synthetase, chloroplastic/glyoxysomal [Helianthus annuus]	ACSS, acs
TRINITY_DN35585_c1_g1	2.84005	0.225136	3.59942	up	yes	putative alcohol dehydrogenase superfamily, zinc-type, GroES-like, NAD(P)-binding domain protein [Helianthus annuus]	ADH1
TRINITY_DN36547_c0_g1	0.0135551	0.252498	-3.4782	down	yes	predicted protein [Hordeum vulgare subsp. vulgare]	E4.1.1.49, pckA
TRINITY_DN38123_c0_g2	17.2503	4.01924	2.09887	up	yes	2-oxoacid dehydrogenase acyltransferase, catalytic domain-containing protein [Cynara cardunculus var. scolymus]	DLAT, aceF, pdhC
TRINITY_DN573_c0_g1	0.684895	0.141382	2.1986	up	yes	fructose-1,6-bisphosphatase, cytosolic [Helianthus annuus]	FBP, fbp
TRINITY_DN759_c0_g1	85.2855	30.9323	1.46289	up	yes	Pyruvate kinase [Cynara cardunculus var. scolymus]	PK, pyk
TRINITY_DN4365_c0_g2	0.101735	1.44279	-3.70067	down	yes	Aldolase-type TIM barrel, partial [Cynara cardunculus var. scolymus]	ALDO
Red means the gene participate in the pathways, including Glycolysis/Gluconeogenesis, Pentose phosphate pathway and Starch and sucrose metabolism. Yellow means the gene participate in Glycolysis/Gluconeogenesis and Pentose phosphate pathway

## Sheet: Pentose phosphate pathway
Pentose phosphate pathway
Co-expression
gene_id	expression_Bc	expression_Dc	expression_Fc	log2FC(Bc/Fc)	log2FC(Dc/Fc)	regulate	significant	NR_tophit_description	KEGG_gene_name
TRINITY_DN10029_c0_g1	7.15986	9.3607	0	9.4858	9.87201	up	yes	phosphoglucomutase, cytoplasmic [Helianthus annuus]	pgm
TRINITY_DN6274_c0_g1	0.509739	0.202499	0	5.69972	4.40938	up	yes	putative glucose-6-phosphate isomerase, partial [Taraxacum brevicorniculatum]	GPI, pgi
TRINITY_DN10134_c0_g1	10.0003	15.4656	0	9.96727	10.5958	up	yes	putative fructose-1,6-bisphosphatase protein [Helianthus annuus]	FBP, fbp
TRINITY_DN11239_c0_g1	4.49826	4.91547	0	8.81643	8.94412	up	yes	Fructose-1,6-bisphosphatase class 1/Sedoheputulose-1,7-bisphosphatase [Cynara cardunculus var. scolymus]	FBP, fbp
TRINITY_DN1841_c0_g1	1.51554	3.04316	0.228541	2.67702	3.678	up	yes	fructose-bisphosphate aldolase 1, chloroplastic-like [Helianthus annuus]	ALDO
TRINITY_DN4365_c0_g1	8.84473	7.20237	0.096504	6.37747	6.08149	up	yes	fructose-bisphosphate aldolase 6, cytosolic [Helianthus annuus]	ALDO
TRINITY_DN1183_c1_g1	2.23334	6.50271	0.086227	4.54306	6.08067	up	yes	putative nagB/RpiA/CoA transferase-like superfamily protein [Helianthus annuus]	rpiA
TRINITY_DN3032_c1_g2	0.482136	0.694051	0	5.62098	6.13761	up	yes	glucose-6-phosphate 1-dehydrogenase, cytoplasmic-like [Helianthus annuus]	G6PD, zwf
TRINITY_DN3175_c1_g1	30.8616	71.7969	0.0547663	8.89682	10.1147	up	yes	transketolase, chloroplastic [Helianthus annuus]	E2.2.1.1, tktA, tktB
TRINITY_DN436_c1_g1	5.02911	1.73809	0	8.97703	7.44963	up	yes	Carbohydrate kinase PfkB [Cynara cardunculus var. scolymus]	rbsK, RBKS
TRINITY_DN9549_c0_g1	12.9992	11.5148	0.275635	5.50922	5.33443	up	yes	6-phosphogluconolactonase, DevB-type [Cynara cardunculus var. scolymus]	PGLS, pgl, devB
LG-NG
gene_id	expression_Bc	expression_Fc	log2FC(Bc/Fc)	regulate	significant	NR_tophit_description	KEGG_gene_name
TRINITY_DN1424_c0_g1	1.71828	0.169867	3.26433	up	yes	pyrophosphate--fructose 6-phosphate 1-phosphotransferase subunit beta-like [Helianthus annuus]	pfp, PFP
TRINITY_DN35855_c0_g2	1.84306	0.197187	3.16091	up	yes	hypothetical protein CHLNCDRAFT_33289 [Chlorella variabilis]	E2.2.1.2, talA, talB
TRINITY_DN67669_c0_g1	0.605748	0.0177155	4.47358	up	yes	hypothetical protein AXG93_1881s1220 [Marchantia polymorpha subsp. ruderalis]	PGLS, pgl, devB
HG-NG
gene_id	expression_Dc	expression_Fc	log2FC(Dc/Fc)	regulate	significant	NR_tophit_description	KEGG_gene_name
TRINITY_DN4365_c0_g2	0.101735	1.44279	-3.70067	down	yes	Aldolase-type TIM barrel, partial [Cynara cardunculus var. scolymus]	ALDO
TRINITY_DN573_c0_g1	0.684895	0.141382	2.1986	up	yes	fructose-1,6-bisphosphatase, cytosolic [Helianthus annuus]	FBP, fbp

## Sheet: Starch and sucrose metabolism
Starch and sucrose metabolism
Co-expression
gene_id	expression_Bc	expression_Dc	expression_Fc	log2FC(Bc/Fc)	log2FC(Dc/Fc)	regulate	significant	NR_tophit_description	KEGG_gene_name
TRINITY_DN11549_c0_g2	0.995326	1.28297	0.0141531	5.37931	5.74234	up	yes	1,4-alpha-glucan-branching enzyme 1, chloroplastic/amyloplastic-like isoform X2 [Helianthus annuus]	GBE1, glgB
TRINITY_DN1456_c0_g1	1.10557	1.10751	0.14309	2.86532	2.86784	up	yes	glucose-1-phosphate adenylyltransferase large subunit 1-like isoform X1 [Helianthus annuus]	glgC
TRINITY_DN3724_c0_g1	0.73638	0.844037	0	6.22184	6.41623	up	yes	glucose-1-phosphate adenylyltransferase small subunit, chloroplastic/amyloplastic [Helianthus annuus]	glgC
TRINITY_DN15303_c0_g1	4.55519	4.39705	9.60697e-09	8.83453	8.78367	up	yes	Glycoside hydrolase, catalytic domain-containing protein [Cynara cardunculus var. scolymus]	E3.2.1.2
TRINITY_DN17902_c0_g1	0	0	1.20542	-6.92531	-6.92531	down	yes	granule-bound starch synthase 1, chloroplastic/amyloplastic [Helianthus annuus]	WAXY
TRINITY_DN33200_c0_g1	1.05719	0.532164	49.5706	-5.53789	-6.5149	down	yes	hypothetical protein Ccrd_006850 [Cynara cardunculus var. scolymus]	E3.2.1.21
TRINITY_DN4085_c0_g2	3.50847	125.076	0.000794367	8.34852	13.5004	up	yes	hypothetical protein Ccrd_006850 [Cynara cardunculus var. scolymus]	E3.2.1.21
TRINITY_DN10029_c0_g1	7.15986	9.3607	0	9.4858	9.87201	up	yes	phosphoglucomutase, cytoplasmic [Helianthus annuus]	pgm
TRINITY_DN4625_c0_g1	19.0318	6.0492	0.0483063	8.3513	6.69933	up	yes	probable alpha-amylase 2 [Helianthus annuus]	AMY, amyA, malS
TRINITY_DN9385_c0_g1	1.47512	1.29643	0	7.21443	7.02949	up	yes	probable fructokinase-7 [Helianthus annuus]	E2.7.1.4, scrK
TRINITY_DN6274_c0_g1	0.509739	0.202499	0	5.69972	4.40938	up	yes	putative glucose-6-phosphate isomerase, partial [Taraxacum brevicorniculatum]	GPI, pgi
TRINITY_DN4743_c0_g1	11.5551	4.8675	0	10.1756	8.93	up	yes	putative glycoside hydrolase family 1 [Helianthus annuus]	bglB
TRINITY_DN15642_c0_g1	2.73702	1.27305	0	8.10172	7.00343	up	yes	putative glycosyl transferase, family 20 [Helianthus annuus]	TPS
TRINITY_DN6387_c0_g1	3.86117	1.32507	0	8.59663	7.06077	up	yes	putative zinc finger, GRF-type [Helianthus annuus]	E3.2.1.21
TRINITY_DN38807_c0_g1	3.55195	4.17966	0	8.47652	8.71069	up	yes	sucrose-phosphatase 2-like [Helianthus annuus]	SPP
TRINITY_DN20783_c0_g3	0.410181	0.337533	2.99243	-2.83705	-3.11091	down	yes	tyrosyl-DNA phosphodiesterase 2-like isoform X2 [Helianthus annuus]	GN1_2_3
LG-NG
gene_id	expression_Bc	expression_Fc	log2FC(Bc/Fc)	regulate	significant	NR_tophit_description	KEGG_gene_name
TRINITY_DN5956_c0_g1	1.30417	0.237446	2.40896	up	yes	ADP-glucose pyrophosphorylase, conserved site-containing protein [Cynara cardunculus var. scolymus]	glgC
TRINITY_DN63687_c0_g1	5.91187	147.531	-4.63892	down	yes	beta-glucosidase 24-like [Helianthus annuus]	E3.2.1.21
TRINITY_DN10622_c0_g1	15.7329	103.34	-2.71477	down	yes	Carbohydrate kinase PfkB [Cynara cardunculus var. scolymus]	E2.7.1.4, scrK
TRINITY_DN26783_c0_g1	0.430725	0	5.46181	up	yes	Glycosyl transferase, family 20 [Cynara cardunculus var. scolymus]	TPS
TRINITY_DN4718_c0_g2	1.413	0	7.1528	up	yes	Glycosyl transferase, family 20 [Cynara cardunculus var. scolymus]	TPS
TRINITY_DN2041_c0_g1	3.55765	0.00366263	8.0286	up	yes	hexokinase-1 [Helianthus annuus]	HK
TRINITY_DN4085_c0_g3	1.48862	43.8826	-4.87227	down	yes	hypothetical protein Ccrd_006850 [Cynara cardunculus var. scolymus]	E3.2.1.21
TRINITY_DN34934_c0_g2	0.62131	0	5.98028	up	yes	hypothetical protein CEUSTIGMA_g1889.t1 [Chlamydomonas eustigma]	TPS
TRINITY_DN10780_c0_g1	1.33892	5.10381	-1.9226	down	yes	isoamylase 1, chloroplastic [Helianthus annuus]	ISA, treX
TRINITY_DN24811_c0_g2	0.802178	0	6.34372	up	yes	predicted protein [Physcomitrella patens]	TREH, treA, treF
TRINITY_DN47413_c0_g1	0.851611	0	6.42896	up	yes	PREDICTED: hexokinase-4 [Eucalyptus grandis]	HK
TRINITY_DN24811_c0_g3	0.611716	0	5.95818	up	yes	probable trehalase isoform X1 [Vigna radiata var. radiata]	TREH, treA, treF
TRINITY_DN25613_c0_g1	1.43669	0.140209	3.26771	up	yes	putative glycoside hydrolase family 1 [Helianthus annuus]	E3.2.1.21
TRINITY_DN11002_c1_g1	0.842824	8.50771	-3.32015	down	yes	putative glycosyl transferase, family 20 [Helianthus annuus]	TPS
TRINITY_DN10415_c0_g3	1.172	7.68869	-2.70338	down	yes	uncharacterized protein At4g04775-like [Helianthus annuus]	E3.2.1.21
HG-NG
gene_id	expression_Dc	expression_Fc	log2FC(Dc/Fc)	regulate	significant	NR_tophit_description	KEGG_gene_name
TRINITY_DN29643_c0_g2	30.3333	1.18521	4.66604	up	yes	alpha-1,4 glucan phosphorylase L-2 isozyme, chloroplastic/amyloplastic [Prunus persica]	PYG, glgP
TRINITY_DN29643_c0_g3	10.0098	0.184545	5.68661	up	yes	alpha-1,4 glucan phosphorylase L-2 isozyme, chloroplastic/amyloplastic-like isoform X2 [Helianthus annuus]	PYG, glgP
TRINITY_DN13174_c0_g1	0.4615	4.35167	-3.20955	down	yes	beta-fructofuranosidase, insoluble isoenzyme 1-like [Helianthus annuus]	INV, sacA
TRINITY_DN14500_c0_g1	0.996299	0.034884	4.48671	up	yes	beta-glucosidase 46-like [Helianthus annuus]	bglB
TRINITY_DN13976_c0_g1	1.22754	0	6.95133	up	yes	Galactose mutarotase-like domain-containing protein [Cynara cardunculus var. scolymus]	malZ
TRINITY_DN16515_c0_g1	19.0179	2.51347	2.91464	up	yes	Glycoside hydrolase family 3 [Cynara cardunculus var. scolymus]	bglX
TRINITY_DN29643_c0_g1	9.14412	0.462925	4.27474	up	yes	hypothetical protein Ccrd_016184 [Cynara cardunculus var. scolymus]	PYG, glgP
TRINITY_DN13713_c0_g1	0.0371462	0.853096	-4.19431	down	yes	putative glycoside hydrolase family 3 C-terminal domain-containing protein [Helianthus annuus]	bglX
