# Supplementary material for: Transcriptional Memory in Taraxacum mongolicum in Response to Long-Term Different Grazing Intensities
Source: Plants (Basel). 2022 Aug 30;11(17):2251. doi: 10.3390/plants11172251 (PMC9460496; doi:10.3390/plants11172251)
Supplement: Supplementary file 1 [file plants-11-02251-s001.zip › ╕╜▒φ/Table S5.xlsx]

## Sheet: Photosynthesis
Co-expression gene
gene_id	expression_Bc	expression_Dc	expression_Fc	log2FC(Bc/Fc)	log2FC(Dc/Fc)	regulate	significant	NR_tophit_description	KEGG_gene_name
TRINITY_DN12662_c0_g2	2.21741	14.375	0	7.79922	10.4903	up	yes	cytochrome b6-f complex Fe-S subunit [Cynara cardunculus var. scolymus]	petC
TRINITY_DN3365_c0_g2	0.777532	0.64534	0	6.29927	6.03417	up	yes	ATP synthase delta chain, chloroplastic-like [Helianthus annuus]	ATPF1D, atpH
TRINITY_DN14301_c0_g1	101.847	209.95	0.484081	7.68759	8.73115	up	yes	ferredoxin--NADP reductase, leaf-type isozyme, chloroplastic-like [Helianthus annuus]	petH
TRINITY_DN876_c0_g1	4.23264	2.4471	0	8.72882	7.94081	up	yes	hypothetical protein AALP_AA1G310700 [Arabis alpina]	psaK
TRINITY_DN17551_c0_g1	3.49644	1.86021	0	8.45386	7.54706	up	yes	Meiosis specific protein SPO22 [Cynara cardunculus var. scolymus]	psaL
TRINITY_DN16177_c0_g2	4.44414	1.19876	0.0216612	7.13629	5.25467	up	yes	oxygen-evolving enhancer protein 3-2, chloroplastic-like [Helianthus annuus]	psbQ
TRINITY_DN9849_c0_g1	1398.16	2511.9	284.54	2.29679	3.14203	up	yes	oxygen-evolving enhancer protein 3-2, chloroplastic-like [Helianthus annuus]	psbQ
TRINITY_DN8096_c0_g1	195.572	272.151	5.63358	5.11502	5.59171	up	yes	photosystem I reaction center subunit IV A, chloroplastic-like [Helianthus annuus]	psaE
TRINITY_DN3587_c1_g1	6.30707	3.77829	0.852263	2.87306	2.13535	up	yes	photosystem I reaction center subunit VI, chloroplastic-like [Helianthus annuus]	psaH
TRINITY_DN30447_c0_g2	4448.03	4462.85	18.6251	7.899	7.9038	up	yes	Photosystem II PsbX [Cynara cardunculus var. scolymus]	_
LG-NG
gene_id	expression_Bc	expression_Fc	log2FC(Bc/Fc)	regulate	significant	NR_tophit_description	KEGG_gene_name
TRINITY_DN1578_c0_g1	2.8185	0	8.14389	up	yes	Meiosis specific protein SPO22 [Cynara cardunculus var. scolymus]	psaL
TRINITY_DN25492_c0_g2	11.7347	84.9943	-2.85553	down	yes	'photosystem I P700 apoprotein A1 (chloroplast) [Vicia sativa]	psaA
TRINITY_DN18367_c0_g8	9.56002	73.4594	-2.94055	down	yes	photosystem I P700 apoprotein A2 (chloroplast) [Ageratina adenophora]	psaB
TRINITY_DN18367_c0_g6	12.5116	84.0594	-2.74716	down	yes	photosystem I P700 apoprotein A2 [Ranunculus macranthus]	psaB
TRINITY_DN24668_c0_g2	8.04072	42.0502	-2.38527	down	yes	photosystem II CP43 chlorophyll apoprotein (chloroplast) [Morella rubra]	psbC
TRINITY_DN71244_c0_g1	0.522787	12.8936	-4.59807	down	yes	predicted protein [Hordeum vulgare subsp. vulgare]	psaF
HG-NG
gene_id	expression_Dc	expression_Fc	log2FC(Dc/Fc)	regulate	significant	NR_tophit_description	KEGG_gene_name
TRINITY_DN65000_c0_g1	20.9588	0.759787	4.76764	up	yes	cytochrome b6-F complex iron-sulfur subunit [Medicago truncatula]	petC
TRINITY_DN80396_c0_g1	9.44186	0.599802	3.95418	up	yes	leaf ferredoxin-NADP reductase [Medicago truncatula]	petH
TRINITY_DN59131_c0_g1	35.0354	2.70386	3.69081	up	yes	photosystem I reaction center subunit II [Medicago truncatula]	psaD
TRINITY_DN69441_c0_g1	16.2881	1.46613	3.46481	up	yes	photosystem I reaction center subunit VI [Medicago truncatula]	psaH
TRINITY_DN62152_c0_g1	8.52916	0.618058	3.76512	up	yes	photosystem II reaction center W [Medicago truncatula]	psbW
TRINITY_DN37350_c0_g1	15.0526	0.826281	4.17084	up	yes	photosystem II core complex family psbY protein [Medicago truncatula]	psbY
TRINITY_DN66054_c0_g1	10.6431	0.527164	4.30977	up	yes	plastocyanin [Medicago truncatula]	petE
TRINITY_DN577_c0_g1	1.52716	13.4506	-3.1304	down	yes	PREDICTED: cytochrome f-like [Capsicum annuum]	petA

## Sheet: Photosynthesis antenna proteins
Co-expression gene
gene_id	expression_Bc	expression_Dc	expression_Fc	log2FC(Dc/Fc)	log2FC(Bc/Fc)	pval	fdr	regulate	significant	NR_tophit_description	KEGG_gene_name
TRINITY_DN37821_c0_g1	372.319	1058.56	0.838048	10.2857	8.77822	5.78573e-16	1.26311e-13	up	yes	chlorophyll a-b binding protein of LHCII type 1-like [Helianthus annuus]	LHCB1
TRINITY_DN44963_c0_g1	84.7936	420.632	0	15.3603	13.0499	1.44094e-10	8.4289e-09	up	yes	light-harvesting chlorophyll a/b-binding protein (LHCP) precursor [Lactuca sativa]	LHCB1
TRINITY_DN4952_c0_g2	2002.31	3465.05	0.351378	13.2271	12.4359	9.8673e-29	7.23806e-25	up	yes	chlorophyll a-b binding protein 36, chloroplastic [Helianthus annuus]	LHCB2
TRINITY_DN5211_c0_g2	6.50779	5.20646	0.67073	2.93792	3.25923	8.50685e-05	0.000814424	up	yes	chlorophyll a-b binding protein P4, chloroplastic-like [Helianthus annuus]	LHCA4
TRINITY_DN54542_c0_g1	1.68916	1.44398	17.6003	-3.59834	-3.37353	0.00801175	0.0302841	down	yes	Chlorophyll a-b binding protein CP29.2, chloroplastic [Triticum urartu]	LHCB4
TRINITY_DN59826_c0_g1	68.4289	113.071	0	13.4651	12.7406	1.95952e-11	1.37417e-09	up	yes	Chlorophyll A-B binding protein [Cynara cardunculus var. scolymus]	LHCB1
LG-NG
gene_id	expression_Bc	expression_Fc	log2FC(Bc/Fc)	pval	fdr	regulate	significant	NR_tophit_description	KEGG_gene_name
TRINITY_DN38138_c0_g2	0.312822	7.97139	-4.62783	0.00652402	0.025858	down	yes	chlorophyll a-b binding protein [Triticum aestivum]	LHCB2
TRINITY_DN3835_c0_g1	43.5259	260.063	-2.57864	0.00171656	0.00910936	down	yes	Chlorophyll A-B binding protein [Cynara cardunculus var. scolymus]	LHCB1
TRINITY_DN3835_c0_g3	29.2519	6.61578	2.14286	0.0129881	0.0441855	up	yes	chlorophyll a-b binding protein CP26, chloroplastic-like [Helianthus annuus]	LHCB5
TRINITY_DN62911_c0_g1	0.746874	15.4531	-4.35263	0.00499578	0.0210199	down	yes	Chlorophyll a-b binding protein 7, chloroplastic [Triticum urartu]	LHCA2
HG-NG
gene_id	expression_Dc	expression_Fc	log2FC(Dc/Fc)	pval	fdr	regulate	significant	NR_tophit_description	KEGG_gene_name
TRINITY_DN32967_c0_g1	12.3842	0.43904	4.78667	0.00578257	0.0230507	up	yes	light-harvesting complex I chlorophyll A/B-binding protein [Medicago truncatula]	LHCB4
TRINITY_DN34397_c0_g1	11.1979	0.52225	4.39627	0.00155881	0.00817295	up	yes	light-harvesting complex I chlorophyll A/B-binding protein [Medicago truncatula]	LHCA2
TRINITY_DN3798_c1_g1	22.9046	6.72333	1.76687	0.0105183	0.0366264	up	yes	Chlorophyll A-B binding protein [Cynara cardunculus var. scolymus]	LHCB1
TRINITY_DN3835_c0_g2	8.45001	1.70761	2.30026	0.00187697	0.0094857	up	yes	hypothetical protein Ccrd_014952 [Cynara cardunculus var. scolymus]	LHCB5
TRINITY_DN44963_c0_g2	27.3409	1.41727	4.26025	0.000932356	0.00549288	up	yes	chlorophyll a/b binding protein [Medicago sativa]	LHCB1
TRINITY_DN58892_c0_g1	14.8531	0.599351	4.60832	0.00118531	0.00661636	up	yes	light-harvesting complex I chlorophyll A/B-binding protein [Medicago truncatula]	LHCB5
TRINITY_DN68559_c0_g1	7.73137	0.464094	4.02934	0.0102146	0.0358664	up	yes	light-harvesting complex I chlorophyll A/B-binding protein [Medicago truncatula]	LHCB4
TRINITY_DN71686_c0_g1	10.7262	0.621343	4.08792	0.00729297	0.0276052	up	yes	light-harvesting complex I chlorophyll A/B-binding protein [Medicago truncatula]	LHCB6
TRINITY_DN75856_c0_g1	12.4017	0.717068	4.09347	0.0033855	0.0150727	up	yes	light-harvesting complex I chlorophyll A/B-binding protein [Medicago truncatula]	LHCA3
TRINITY_DN80402_c0_g1	10.9181	0.484513	4.46589	0.00273658	0.0127285	up	yes	light-harvesting complex I chlorophyll A/B-binding protein [Medicago truncatula]	LHCB3
TRINITY_DN83367_c0_g1	15.4643	0.473108	5.00138	0.000505468	0.00341793	up	yes	unknown [Medicago truncatula]	LHCA1
TRINITY_DN40886_c0_g1	0.113884	1.90448	-3.94989	0.00454659	0.019029	down	yes	Chlorophyll A-B binding protein [Cynara cardunculus var. scolymus]	_
